# Supplementary material for: DesiRNA: structure-based design of RNA sequences with a replica exchange Monte Carlo approach
Source: Nucleic Acids Res. 2025 Jan 20;53(2):gkae1306. doi: 10.1093/nar/gkae1306 (PMC11744100; doi:10.1093/nar/gkae1306)
Supplement: gkae1306_Supplemental_Files [file gkae1306_supplemental_files.zip]

Archive with 4 entries (4 files):
- DesiRNA_software_donwloaded_from_github_20240529.zip
- DesiRNA_Supplementary_information.pdf
- Supplementary_Table_S3.xlsx
- Supplementary_Table_S4.xlsx
