# Supplementary material for: DesiRNA: structure-based design of RNA sequences with a replica exchange Monte Carlo approach
Source: Nucleic Acids Res. 2025 Jan 20;53(2):gkae1306. doi: 10.1093/nar/gkae1306 (PMC11744100; doi:10.1093/nar/gkae1306)
Supplement: gkae1306_Supplemental_Files [file gkae1306_supplemental_files.zip › Supplementary_Table_S3.xlsx]

## Sheet: Eterna100V1_all_results
Eterna V1 puzzle	Sequence	Secondary Structure
>eteV1_01.txt	GCCUGGAUUAACAGGC	(((((......)))))
>eteV1_02.txt	GAGACGGAAAAGCCGAAAAAAACAAGGCGCUCGGCGGACCUGGCCUGUUAACUGACGGAGUCCACGAAUAGGUGGGACGUCAGAUUAAUAGGUCGGGGACGUCGGGCGACCGUCUC	(((((((....(((...........)))((((((((..(((((((((((((((((((...(((((......))))).)))))).)))))))))))))..))))))))..)))))))
>eteV1_03.txt	GGGCCGAGGCCGAAAGGCCCGGACCCGAAAAAAAAA	((((((.((((....))))))).)))..........
>eteV1_04.txt	GUUCAGACACGUAGACACCCAGAAAAAAAAUAUCGGCGCUGGGGAAAAAGGCACGCUGCAACGGACACAUGCUCGAGUAAGGGAGCAUGUGUGAAACCGAGCGUAAAAGCCCCCGAUACAGCGGAAGGUCAGCGAACAACUGGCCCCGAGAAAAUAACUAAUGGGUGGCUACAGUGGUGUCUUCAGAGCGAG	((((((((((((((.((((((...........((((((((((((.....((((((((....(((((((((((((........))))))))))....))))))))....))))))....)))))...((((((.......))))))))))............)))))).))))....))))))...))))...
>eteV1_05.txt	AAGGGGAUCCAGCGCUAGUUGGAGACGCAAAGAGACUGAAGCCGCGGUUCUUGAAAUCAGGACAACACUGGGCCAGUAACCAGACGGGCCCCCGUCUGGGA	..(.(..((((((....))))))..).)......((((..(((.(((((((((....)))))....)))))))))))..((((((((....))))))))..
>eteV1_06.txt	GGGCCAGGCACGAAAACAAGUGCAGCGAAAAAAAAAAAAAAGCGAAAGACAGGAUGAAACUGUCCUGGCCCGAAACAUGCCCGACGCGGAAAAUAACGCGGCGGAAAAGAGAAAAACGCGAAACGUGGGAAAAAACCACGGGGCAUGGAGAGCCGCCCGGGGGCAAAAAAAAGCCCGGCUUCGUUAAAAGGAGCCGAAAGGGUCGAAAAUAGACCCGGGCGGCGAGAUCUGCCUGAGGCCGACAAACAGGCCAGGCCGGAGAAAGCGGCCUGAAAGGCUCAAAUGCAGAGCCGGGCGGAGAAAGGAGGGCGACUCGGGUGAAGACGAGCCGGCGGAAAAAACGCCGGGAAACGCGCGAAAAAAGCGCGGCCCUUCGAAA	(((((((((((........)))).((...............))....(((((.......))))))))))))....(((((((..((((........))))(((.............)))....(((((.......))))))))))))....(((((((..((((........))))((((((.......))))))....(((((.......))))))))))))....(((((((..((((........))))((((((.......))))))....(((((.......))))))))))))....(((((((..((((........))))((((((.......))))))....(((((.......))))))))))))....
>eteV1_07.txt	AAAAAGCUUGUUGGAAGACUUGUCACAAGGGCGCAAACAAUAGCCCGGCGCCGAAAAAAAAAGGCGGAGCGGGAAAAAAAGACCGCGAGUGGCAAGUCGGACGGUGCGAUCGAGCCCGAAAGAAAAAGGGCGAGGGCCACAAAAAAAGCCCGAGGUGGAGCAGAAAACACCGAGAUCGCACCGGAAGAGGGCGGCGGAGGUGGAAAUAAAAACACCGAGGCGGAAGACAAAACGCCGACACCGGAUAAUAAGGGUGGACGCUGCCCUCAAACAAUAGGCGCAAU	.....((((((((...((((((((((..((((..........))))..((((..........))))..((((..........))))..))))))))))...((((((((((..((((..........))))..((((..........))))..((((..........))))..))))))))))...((((((((((..((((..........))))..((((..........))))..((((..........))))..))))))))))...)))))))).....
>eteV1_08.txt	GCUCAUCGAGCA	((((...)))).
>eteV1_09.txt	GGGACUGGCUCAACGAGCGACAGCCCAGACGUAGCACCAGGAACUGGAAUGCACGAAACUCAGCCGCGGGAACCGCGAGGCGAGGAAGGCAGCCGGCCGGAGGCCGAGGCGCCAAAGCGACAGACUAACAUAGUGACUGCGCAAACUGACGAGGCCGAAGGCCGAUCGCAGGAACUGACUGAGCGUAACGCUGACAGCAGGAAGGGAGCAGGACGAAGUCCAAUGCCCCGAACCGAUGGACUAAGAUAGUAACCACGG	(((.(((((((...))))..))))))...(((.(((((((...))))..))))))...(((.(((((((...))))..))))))...(((.(((((((...))))..))))))...(((.(((((((...))))..))))))...(((.(((((((...))))..))))))...(((.(((((((...))))..))))))...(((.(((((((...))))..))))))...(((.(((((((...))))..))))))
>eteV1_10.txt	AACAAUAAAAGGGGGAAACUCCGUUCGGAAGAACGGUCGCAGACC	..........((((....))))((((....))))((((...))))
>eteV1_11.txt	GGUUCAGCCGGUGGGGACCCCUACGCGAGGUGAACC	((((((.((((((((....))))).)).).))))))
>eteV1_12.txt	GAACGGAAGUUCGAACACGUGCGGCCGUCCGCGUAAAACGGACGGGCACGUGGGGCCAGAAGCGAAAGAGGUUCACUGAACCACAGACGAAGUGGUUCGUGAAUCGAAGGCGGUACACCGCCGAACAAAGGCGGUGAUGCCGUCGGGAAAGCUUCUGGGAAGGUGCCGGGGCGGGGCACUAACCUGCCCGACGGUACCGAAGUCGGUAACGAC	((((....))))...(((((((..(((((((.......))))))))))))))...((((((((......(((((((.(((((((.......))))))))))))))...((((((((((((((.......))))))).)))))))......))))))))...((((((((((((((.......)))))))..)))))))...((((....))))
>eteV1_13.txt	GCUAGGGGAGGGCGCGAUUCCUACUCUUUGAGUGGCAAAGAGUCGCUUAUGCCCUCGGUGCCCUAGC	((((((((((((((((((((((((((...))))))....)))))))....))))))....)))))))
>eteV1_14.txt	AGAAAGCGAGCCGGAAGGGAACCGGAAGGGAAGGGAAACCAAACCGAAAGGGAACCGAAAGGGAAGCGUAAGCGAAGCGAAAAUAAGAGAAAAGAUGG	.....((...((....))...((....))...((....))...((....))...((....))...((....))...))....................
>eteV1_15.txt	GCCGCGUCUAGCAACCGAAUUAAAAGGGGC	(((((.....))..((.........)))))
>eteV1_16.txt	AAAAAGAAAAGAGGGAGACCGAAGCGAACGGAAACGGAGGAAAACGAAAGUGAACCGGGCGAAAGCGAAGCAAGGGAAACCAAGAGAAAAGAAGAAGAAAAGAAA	............((....))...((...((....))..((...((....))...))..((....))...))..((....))........................
>eteV1_17.txt	GAGAAGCGAAACCGGAAGGGAAACGGGGACGGAAAGGGAAACCGAGACCGAAAGGGAAGCCGAAAGGGAAAGGGAAACCGAAAGCGAGAAAGAGAGAAAGAUGGG	.....((....((....))....((....))....((....))....((....))....((....))....((....))....))....................
>eteV1_18.txt	GGGCCGGAAAAGGCGAAACCCGAACGGCCGAAAAAAAAAAAAGGCCGGAAAGGGGAGCCGACGGCCC	((((((.....(((....(((...(((((.............)))))....)))..)))..))))))
>eteV1_19.txt	AAAACCAGCAGACCGGAGACGAGUCACUCGUCGGAAACGAGAGAGGUAGAGCAAUCGUGCCACCCAGGGGACUGCGGGCUGAACCCCUAAUUUUAACCACUAUU	.....((((.(((((....)).))).(((.(((....)))))).((((((....)).)))).(((((....))).)))))).......................
>eteV1_20.txt	GCAACCGUGUGAGACGUAAACGUGAGUUUACGCCCCGGUUGC	(((((((.(.(.(.(((((((....)))))))))))))))))
>eteV1_21.txt	UCUAAGGACCAGGGUUACCUGGGGCAGCUGGGAGCAGCCAGGGGCUACCUUGACUUCUACUGAAGGCCCGUUGUCAGCAACGUCCAAACUCAAUCUUCACACCCG	.....((((((((....))))((((.((((....))))(((((....))))).((((....))))))))((((....))))))))....................
>eteV1_22.txt	AAAAAAAAAAAAAAAAAAAAAAAAAAAAAAAAAAAAAAAAAAAAAAAAAAAAAAAAAAAAAAAAAAAAAAAAAAAAAAAAAAAAAAAAAAAAAAAAAAAAAAAAAAAAAAAAAAAAAAAAAAAAAAAAAAAAAAAAAAAAAAAAAAAAAAAAAAAAAAAAAAAAAAAAAAAAAAAAAAAAAAAAAAAAAAAAAAAAAAAAAAAAAAAAAAAAAAAAAAAAAAAAAAAAAAAAAAAAAAAAAAAAAAAAAAAAAAAAAAAAAAAAAAAAAAAAAAAAAAAAAAAAAAAAAAAAAAAAAAAAAAAAAAAAAAAAAAAAAAAAAAAAAAAAAAAAAAAAAAAAAAAAAAAAAAAAAAAAAAAAAAAAAAAAAAAAAAAAAAAAAAAAAAAAAAAAAAAAAAAA	................................................................................................................................................................................................................................................................................................................................................................................................................
>eteV1_23.txt	GGGAAACCAGCGAAAGC	((....)).((....))
>eteV1_24.txt	CCACAGUCUGCAAGUCCCGGCGGGAAGGGGCGAGUGUACCACUGCCGUUUAGGCGGAGACCGAAAGGUCCGGUCACGAGCGGUCAAAAUAAUAUCCUAACACGC	.....(.((((..(((((........)))))..(((.(((.(((((.....))))).((((....)))).))))))..)))).)....................
>eteV1_25.txt	GCCAAAUAGGUGAAAGGGCAUAAACGGAAUUAGCAGCGAUAAAUGCGCCGGGCCAACCGGGC	(((.....(((.....(((.....(((.....(((........))).))).))).))).)))
>eteV1_26.txt	CCGCGGAGGCUUGAUGCACUCCGCUU	..((((((((.....)).))))))..
>eteV1_27.txt	AAAAAGCUUGAGAGACGAGACCGAACCUGGUAACAGGUUCGGCCGCCCAAGCGCACC	.....(((((.(.(.((.(.(((((((((....))))))))))))))))))).....
>eteV1_28.txt	AAAGGGCGACUGGCGACUAGCCAGGACCCCGGAACGGGGGAGCGGCGAAAAGCCGCGAGCCUGAAACAGGCGACCGCGGUACACGCGGAAGGGCGGAGAACGCCCAGUAUCCUCUGGUGCGGCAGCAGGGCGCGGAAGAACGCGCUCCCGGGAAAAAAGGAAAAGCGCAAAAAAAAAAAAUAAAAAACAAAAAACAAAAAAAUACAAACGCGCGAGGAGAAAAAAACUGGGGCUUGGAGACGAGCACCUGCUGCCGCACUAGAGGGUGCGAGUCGGGAUAACCGGCGACGAUCGAAAAGAUCGGAGGUGCGAAAAGCAUCGACCAUGGAAAACAUGGGAGUGGGGAGACCCACGAGUAGGGAAAACCUGCAGCCCGAG	...((((..(((((.....)))))..(((((...)))))..(((((.....)))))..(((((...)))))..(((((.....)))))..(((((.....))))).((((((((((((((((((((((((((((......))))).(((((.............((((.........................................)))).............)))))(((((....))))).)))))))))))))))))))))))..(((((.....)))))..(((((.....)))))..(((((.....)))))..(((((.....)))))..(((((....)))))..(((((.....))))).))))...
>eteV1_29.txt	CAACAGAACGCAAGAAGCGGCAACGCUGGUUGCAGCAGGACGACGGACUGCGCACGGAGAGGUCACCGAGACAGCGACGUGGUUCACCCAUUUUACCCGACCCAC	.....((((((((..((((....))))..)))).((((..(...)..)))).((((..(..(((.....)))..)..))))))))....................
>eteV1_30.txt	AGCGAGCGGCUCAUAGAGCCUAAGGCUCGCA	.(((((((((((...)))))....)))))).
>eteV1_31.txt	GACCAGAGGCGGGCCGAUGGACGUGUACAGCGCUCUGCUACGACGACCAUGUGCGACUAGCCAGGCGCGAGAGAGGUUGAUACGCCACGGCCCCUUCACCAC	.....((((.((((((.(((.(((((.((((.((((.((.((.((.((.((.((.....)))))))))))))))))))))))))))))))))))))).....
>eteV1_32.txt	AAAAUAACGACACAAUAAACAAACAACUAGGCCGAAAAACGCGAAGAUCACGGAUGCCAACGCCAGCCGGUCAACGUGCGGGACGCGGGACAGAAGUAGAGAAAACGACGGAGAGAGGACCA	.............................((((......((((....((((...((((..((((.((((.....)).)).)).))..)).))...)).)).....)).))......)).)).
>eteV1_33.txt	AAGAAACGGCGCGGGCGACGGUACGAAAGCACGGUGGGCGGGGGC	.......(.(.(.(.(.((.((.(....).)).)).).).).).)
>eteV1_34.txt	AAAGAGGCCGCUGUCGCACGACAGAGUCGGAAGGCAGGACCAGAACUCCAGACCAGGGUCGCCCGCAAGGGAGGAGGAAAGAAGAAAAGAAAAGAU	.....((((.(((((....))))).(((....))).)).))....((((.(((....))).(((....))).))))....................
>eteV1_35.txt	CCUCACGGAAAGGCAGUCAAAGACAGGGGCGACUCAGCCGAGCUCACCCGCGAGGGACUGAAACAGAGAGGAAGCCAGCUGAGAGGCACGCGAUGCGAGGCAGACCGAGGCUACGCCAGAGAA	.(((.(((...(((.(((...))).(((....))).)))...(((.(((....))).(((...))).)))...(((.(((....))).(((...))).)))...))).(((...))).)))..
>eteV1_36.txt	GAAGACAGUCGGAAACAGCGAACCAGGGACUCCGAAAAAAAACCCAGGAAAGAAUGAGGCUGGGGAAGGAGAAAACACGGGCUCAAAAACGUGGAACUGGGAAGGCGAAUACAGGCCGAAGCUGGAGCAACUAAGCAAACUGACUGGAAAA	.....(((((((...((((...((((...((((.........(((((............)))))...))))....((((..........))))...))))...(((........)))...))))..((......))...))))))).....
>eteV1_37.txt	GAGAAGCAUGGAUGGGCACUCUAUAGAGGACGUUAGUCGCCGAGAAGCCGACGGAAGUCCCCGGGAGGGAGGCCAGACAAGCGGGGAGAAGAGGAGGAGGGAC	.....((.((..(((((.(((....)))(((....)))))).....((((((....)))(((....))).)))))..)).)).....................
>eteV1_38.txt	AAAGGGAAACCGAAAGCCGGGCCCGAAAAAAAAGGGCCCGGCGAAACCGGGAAAACCGGGAAAACCGGAAACGGGAACGCCCGAAAAAAGGGCGGAAAGCCGAAGCGAAAGCGAAAAGGCGAAAGCCGAAAGCGGCGGAAAAAACGCCGCGAAAGCCGAAAGGCGAAAAGCCGGGGAAAGCGGAAAAAACGCGAGCCGAAAAAAAGGCGAAGCGGGGAAAAACCCGCGAAGCCCGAAAAGGGCGACCCGGCGAAAAAAAAGGGAAACCGAAAACCGAAAGGGAAAAAGGGCGGAAAAAAAAACGCCCGAAAAAGGC	...((....))....(((((((((.........)))))))))....((((.....)))).....(((....)))...(((((.......)))))....(((...((....)).....(((....)))....((((((.......))))))....(((....))).....((((((....(((.......)))..(((........)))...(((((......)))))...((((.....))))..)))))).........((....)).....((....))......(((((..........)))))......)))
>eteV1_39.txt	GGACCAGGACGCAGACCGGAAGCCUCGCCGGACAGGGUCGAAUAUCAGGAGGAAGAUCCUGAGCGACCCACCUGGCCAGCCGAGCGAAGCUCGGCCCAGGAGUUCGGACCUGGCGCAGACCGAGUCUGCGAAACCGGGAGGGGCUCGAACCGGUCGACGGUGUCCGGGCGGUCC	(((((.((((((.((((((.((((((.((((((.((((((....((((((......)))))).)))))).(((((...(((((((...)))))))))))).)))))).((((((((((((...)))))))...))))).))))))....))))))....))))))....)))))
>eteV1_40.txt	GAGUCCGCAGGAAAGCUGCGAGCGCAAAGCUCGGACGG	..((((((((.....))))((((.....))))))))..
>eteV1_41.txt	GCGCGAGCAGCGGAAGCAGGGCAACCAGGGAGACC	((....)).((....)).((....)).((....))
>eteV1_42.txt	AAUAAGCGGACCCAGGUAGCCAGGAACUGGAUGGGAAAGAGAACGGCGCACAGCGUAACCGGCCCGCAAAGCGUAAGGCACUCAAAGGCAAGAGCGUGAGCUAGCCGCCGCGUCCA	.....((((.((((.....((((...)))).))))...(((..((((((...)))...)))((((((...)))...))).)))...(((...(((....))).))).)))).....
>eteV1_43.txt	GGAGGGGUGCGAGCAGCGGGGUCGACUGGGCCGGGCAAAGCAGGACAGAGACACGGGCGGCAUCGGGAAUAAGGGGAGAGGAGGG	.....(((((..((..((..(((..(((..((..((...)).)).))).))).)).)).))))).....................
>eteV1_44.txt	AAACUGCCAGACCGGAGACGCGUCGGGACCGUGAGGCCCAGGCCCCUCAAAUAAACUAAAAAC	.....(((.(((((....)).)))(((.((....))))).)))....................
>eteV1_45.txt	GGGCCGGGCGAAAGCCCCCCCGGAAACGGGGGCCGCGAAAGCGGCGCCCGAAAGGGCGGCCCA	(((((((((....))))(((((....)))))(((((....)))))((((....))))))))).
>eteV1_46.txt	AUAUACAUCGGGCGCGGGUGACUGCGGGCGUGAGCCCGCCCGCUCGCGCAAGAGUGCGCCGGAAGCGGCGAGCGAUGACAACCCCCUUACUAUCAAC	.....((((((((((((....))))((((....))))))))((((((((....))))((((....))))))))))))....................
>eteV1_47.txt	GCCUAAGAAGCCGGCACAGCCAGGGUGACCAAUAGAGAUGGAAAAGAGGC	((((......(((((...))).((....)).........)).....))))
>eteV1_48.txt	AAGAAGGCCCCUCAGUGAGGAGCUCGGGCGAUGCCCAACCAGCGACUGGGAGAUCUGUGAUCGAGCAGUGCGUGGCACGGCCGGAGGAGAAGAGAUAGAGAA	.....((((((((...)))).((((((((...))))..((((...))))..((((...)))))))).((((...))))))))....................
>eteV1_49.txt	AUACCGGCACAACACCCGGACCCGAGCAAAGCCGAGGCCGUACCGACACGUGUACAAGGCAUAGCCAUUGGGAGGGGCGCCUUACAUAACUUUUCUAAUUA	.....(((.(..(.(((((.((((.((...)))).))))((((((...)).))))..(((...)))...))).)..).)))....................
>eteV1_50.txt	GAAAAGGGGAGGGAGGAGACUGAGACCCGGCCAGAUGGCACCACCGAUAGCCCAGCCGAAAGAAAGCAGCCGAAAGGCAGGAAGCGAGAAAGAAUAAAUAAGAAC	.....((((.(((((....))....))).(((....))).)).))....((((.(((....)...)).(((....))).))..))....................
>eteV1_51.txt	GGGCGGAGCGCUCGACAGAGUGCACCUGAAAGGGACGGGAAACUGAGUCGCGGAAACGUGGCACCGGAAACGGACUGCGCGCAAGCGCAGAGGUGAAAACCAGAGGAAACUCACUGGGGGAAACCCCAGAGCUGAAAAGCAGCCCACGAAAGUGGGCAGACGCAAGUCAGACGAAAGUCACUGCUGGCAACAGCAGAGGGGAAACCCACCAGCGGAGACGCUGGAGGCGAAAGCCACUGGAGACAGACGGGGUGAAAACCCUGACCGGAAACGGACUAUGGGAAACCGUAGACGUGAAAACGAGUGGAAACGCAGCCGUCGGCAGACGGCACCGCCC	((((((.((((((....)))))).(((....))).(((....))).((((((....)))))).(((....))).((((((....)))))).(((....))).(((....))).((((((....)))))).(((....))).((((((....)))))).(((....))).(((....))).((((((....)))))).(((....))).((((((....)))))).(((....))).(((....))).((((((....)))))).(((....))).((((((....)))))).(((....))).(((....))).((((((....)))))).))))))
>eteV1_52.txt	AGGAAAGAAGCGAAACAGCAGAGAGGCAUAAAACCAACAAAGGAAGAAACGGAAAUACGGAGAAAGCAGAGAACCAGAUG	.((......((......))......((......((......))......((......))......))......)).....
>eteV1_53.txt	GAUAAAAGGGAAAAAAAAGCGAGAAAGAACGGAAUAAAAAGUGAAAAAGAACCGAAAAACGAGCGAUAAAAAACGGAGAGAAAAGCGAAAAAAGAGGGAAAAAGAACGGAAAAAAAAGCGAAAAAAAACGGAAAAAAAAUCAAAACAACAGCGAAAAAAAAUGGAAAAAAAACGGAAAAGAAACGGAAUAAAAAGCGAGAGAGAAGCGAAAUAAAACGGAAAAAAAACGGAAAAAAAACAGGAAAAAAAGCGAAAAGAAGGAGAAAAAAGACGGAGAAUAAAGCGAAAUAAAACGGAAAAAAAACCGAAGGAAGAGCGACAAAAAACGGCAAAAAAAGCGAAAAAAAAGGGAAAAAAAAGCGAAAAAAAACGGAAAAAGAAGCGACAAAAAACCGAAAAA	.......((.........((.........((.........((.........((.........((.........((.........((.........((.........((.........((.........((.........((.........((.........((.........((.........((.........((.........)).........)).........)).........)).........)).........)).........)).........)).........)).........)).........)).........)).........)).........)).........)).........)).........)).........))......
>eteV1_54.txt	GGUCGUACGGCCCCGUGCGUGGCGCCAGCCGCGAAUCGAAGGAUUCCUCUGCCCGCAGAGGUUAGGGGACUAACGGCCCGAAAGGGCCGGCC	(((((((((....)))))(((((....)))))(((((....)))))(((((....)))))(((((....)))))(((((....)))))))))
>eteV1_55.txt	AAAAACCGGCGCGUGGUGACACGGCGAUGCGCCAGUCUAAGUGACAGGAAGCGAGAUGGCUAGAUCCGGCGGCCGCGACCGGGGAGGGAAAGUAGGGAAAAG	.....((((((((((....)))(((....((((.(((.....))).((((((......)))...))))))))))))).))))....................
>eteV1_56.txt	GGGCCGGGCCCACCGGCGACGCGCGAAACCGCCGGACGGCGGAACGGCGGAGCCGCCAGGGGCGGCCGCGGGGAAACCCGCGGCCGCCCCGAGCCGAAAGGCACGGCCGGGCGAAAGCCCGGCCGGAGCGGCGAAAGCCGCAGGCGGCACGCCGACGCCGACGGCGGGAACGGGCGGCGAAAAGCCAGCCCGGAGGGGGCGGCGCCGGCGGGGGCCGGGAAACCGGCCCCCGCCGGACGCCGCCCCCGAACCCGGGAAAAACCGGGCCCCGGGGGGGAAACCCCCCGGGGGAACCCCGAAAGGGGGAGCGCGGAGCCGGACGCCACGCAGGGGAAACCCGCGGGCGAGCCGGCGGCGAAAGCCGCACGGCAGGGCACCGAGCCCGAA	(((((((((((.(((((..(((((....((((((..(((((...(((((..((((((.((((((((((((((....))))))))))))))..(((....))).(((((((((....)))))))))..(((((....))))).)))))).))))).))))).))))))...((((((((.....))).)))))..((((((((((((((((((((((((....)))))))))))))).))))))))))...(((((......)))))((((((((((....))))))))))...((((....))))..)))))..))))).((((.(((.(((....)))))))))).(((((((((....))))).)))).)))).))).))))...
>eteV1_57.txt	GCAGGACAGGAGACACGAAAGAGGACAGGAGACAGC	((.(..(.(....).(....).)..).(....).))
>eteV1_58.txt	GGAGAGGGGACACGAAAGUGAGAGGCAACUCGGACGCAAGUCACUGGACCCAGACAGGUGACUGAGCCCUUGGGCACCCCGGGCGCGGAAUAGCGCCGUGGCGACACCUCC	((((.((((.(((....))).(((....))).(((....))).(((....))).(((....))).(((....))).)))).(((((......)))))(((....)))))))
>eteV1_59.txt	CUCACGUGCGGACCGAUGGCCCUGGUCAUCGCGCCGGGCUUCCACACGUGUGGAAGUCCGUACACCUG	.....((((((.((((((((....))))))).)))((((((((((....)))))))))))))).....
>eteV1_60.txt	AAAGAGACCACGCAGAUGUCCGGACGGCGCGCCGGCGCACCCGAGAGGGCGACCCGGGACCCGUAAAACUGACAACGUAGAGGUCGAGAAUGGAGGAAGAAGGUA	.....((((.(...(.((((.(.((((.((.((((.((.(((....))).).)))))).)))))....).)))).)...).))))....................
>eteV1_61.txt	UACAAGGACCAGCAAAGCACCACAGGACAGGCCAGCACCAGGAUACCAGCAAAGCAACGGGCAUAUC	.....((.((.((...)).((...))...)))).((.((.((...)).((...))...)))).....
>eteV1_62.txt	AGCAGGAGCAGGAACCGGGCAGCAAAGCGAGCAGGACCGAGCGGCCGAAGGCG	.((.((.((.((..((..((.((...))..)).)).))..))..))....)).
>eteV1_63.txt	AAAAAGGCCCUGGGAGACCGUAAGGUUGACGCCGAAGGGCGGAGGCGGAACCGCCGACCCGGAAACGGGGACCAGGGCCGAAAACAGCGGCGGAGGUCGAAAGGCCGAGUCCGAAAGGGCGAGUCGGAAACGACAAGUGAGAAAUCGCGACGCCGCUGGGAAAGUUCGCGGGAGGCCGAAAGGCCGACGGCGAAAGCCGGACGGGGAAGCCCGGACCCCGAAAGGGGGACCGCGAGCGAAGGGGCGGCUGGAGCGGGAAACUGCGAGGGCGACAGCCCGAGUAGGCGACUACGACCGGGAAACCGGGACAGCCGCCGAAAACCAGUACCGAGCCCGUAAGGGCGACUGCGAAAGCAGGACCCGGAAACGGGGAGGCGGAGACGUCGAGGUACUGGGAAAA	.....((((((((..((((....))))..((((....))))..((((....))))..((((....))))..)))))))).....((((((((..((((....))))..((((....))))..((((....))))..((((....))))..)))))))).....((((((((..((((....))))..((((....))))..((((....))))..((((....))))..)))))))).....((((((((..((((....))))..((((....))))..((((....))))..((((....))))..)))))))).....((((((((..((((....))))..((((....))))..((((....))))..((((....))))..)))))))).....
>eteV1_64.txt	GCUAGGGAAAGGGAAAGAGGAGAUAAGAAGGGAUAGAGAAGAAGAUAAGAAAAGAAUAAAACCGAGAAAAUAAAAAAGCCGAUAAAAUGCCAAGAAAGCCAAAUGCGUGA	((...((....((.....((.........((..............................))...............)).........)).......))....))....
>eteV1_65.txt	AGACCGGAUAAGAACGGGGGGGACUCCAAGGUCGGAUUAG	.(((((........)((((....))))..)))).......
>eteV1_66.txt	CGCAUCAUCGGGAGCAGGGGUCAGAGGGAGAAGGCA	.((.((.((..((.(...).)).))..))....)).
>eteV1_67.txt	AUCAACGGCAUCUCUUACCCUGCAUGGGUUUCUACAAACAUUCUCACUUCACAUUUCAAAA	......(.........((((.....)))).........)......................
>eteV1_68.txt	GGGCGAAAGACCCAGGGCGUAAGACCCACGCCGAAAGAGCGACGGCGAAAGACCGACGCCGAGAGAGCGACCGGGAGACACGGAGCGGGAACCGGGGGUCGCACUGGAACAGUAGUGAUCCGGCAGCUACGGGGGGGCCGAGGAUCGCAAGGCGGUCCAGGCCCCCUCGCUGGAUCCGUGGUCCAUGGACCAGGUUGCGAACUGGUUCCCGUACUGCGAAAGACAGAGGGGGAAACACCCAGGACGCAAGAUCCACUCCGAAAGAGAGACCAGGCAACAUGG	((((....).))).((((....).))).((((....).))).((((....).))).((((....).))).((((....).))).((((((((((((((((((((((...)))).))))))).(((((..((((((((((..(((((((...))))))).))))))))))((((.((((((...)))))))))))))))...))))))))))).((((....).))).((((....).))).((((....).))).((((....).))).((((....).)))
>eteV1_69.txt	AGGAUCGAAAAGCCGGGGACCGCGGGGAAAGAAAAAAGCGAAAAAAAAGACCGAGGGAGCCGAGCGAAGAACCAGGGCAGCUAACCGAAAAAACGGAGACGGGAGAAAGGAGCGAAUAACCCAGCACCGAAAAAACAUGACGGGGAGGAGUACGCGAGAAGAUGAAGGAGGCGGAACGACUCGACGAGUGGAGGAAUGCA	.((.((.....(((((...((.(((.........................))).))...))).))...)).)).(((..(((..((.......((....)).......)))))......))).(((((.......(((..((..(((..((.(((...............)))..))..)))..)).)))..))..))).
>eteV1_70.txt	AAAGGUCCGGAAGAGCGACCGAGCGGGGCGACAGACGGGCCGACAGAGCGGAGCAUGGAGGACGAUGGAGCACGCAGGAGCCCGGGCCGACGGAAAGUGUGAGUUGAGCGAGGGAGGCGCGCGACUGAGGAACCGAGGGAUCAGAGAGCCGAGGACCAAGGAGCAGCCACCGGCCUUACACAAU	...(((((((....((..((..(((..((..((..((..((..((..((...)).))..)).)).))..)).))).)).)))))))))........(((((((....((..((..(((..((..((..((..((..((..((...)).))..)).)).))..)).))).)).)))))))))...
>eteV1_71.txt	AAGAGGGAAAGCGAAACCGACAGUGACCGAGCAGAGCGAGGGAUAACGAAAAAGGGAAAAAAGCGAAAAAAAACCAUAUAGAUAGAAA	....((....((....((....((..((..((...))..))....))......)).......)).........)).............
>eteV1_72.txt	GCGAUGGGGUGAAUAUACAGUGAUGCUGGCAUCACACAGCUCCGUGAGGGGUUGAGGCCCAAAACUCCAUCAA	..((((((((.......(.((((((....)))))).(((((((....))))))).).......))))))))..
>eteV1_73.txt	GGACGAUGUCCCCGGUCCGAAAGGCGGGCGACACGCCCGGAAGGACACUGGUGAAGCACCGAGGGCCAAGCCCAGUGUGGGUGACCGUGUGAAUUGCAGGGAAACCGGCGGGCUGGAACAGCAAGGACUCAGUCCCCGCCCCGAAAGGUGCAAGAGGGUCGGGAAACCGCGGGGCCGGCACGGCGAGGAGGAGCUCCCCCGCGCGAAAGCGACCUGAGGGGGGGGAAACCGCACCGCUGGAGCAGCGAGGGCGAGGCCCGGUGCCCGAAAGGCCCCCGAGACCCGGGAAACCCACCCGGAGGAACUCCAAAGCCGAAGGCUGGGUGGCGAAAGCGGGUCGAGCCUGACGCAAGUACCGGCCGCGACGCGG	((((...))))(((((((....))(((((..(((((((....))(((((((((...))))..((((...)))))))))((....)))))))..(((((((....))(((((((((...))))..((((...)))))))))((....)))))))..(((((((....))(((((((((...))))..((((...)))))))))((....)))))))..(((((((....))(((((((((...))))..((((...)))))))))((....)))))))..(((((((....))(((((((((...))))..((((...)))))))))((....)))))))..)))))((....)))))))((((...))))
>eteV1_74.txt	GGACGGAGAUGGAGCAAAAGAGACCGAAACGACGGAGCAAAACGGACGGACCGAAACGACUGACGGACUGGAAGCGAGCGAGGAACGGAAAACGACGGAUCGAGGGAGGGAAACGGAGCGACCGAGUCAGGGAAAGCGACCGAGGGACAGAGGGAGUGAAGGCGAUGGACGGAGGGAGUGACGGAUACGGAGGGAGCGAAGGAGCGAUCGAGAAAGAGAGCGACUGAGUGACCGACGCGGAGCAACCGACGGACAGAGCGCGGCCGAUGGACCGAGGGAGCCCGAGCGAGGGGGCGACGCCGACCGAGAGACGGAGUCGGGCCAAGCGAGCGGGACGGAGGGAGGGGACGGACGGCGACGGAGGGGAUCGCGACACGGAC	(..((....((..((....((..((....(..((..((....((..((..((....(..((..((..((....((..((..((..((....((..((..((..((..((....((..((..((..((..((....((..((..((..((..((..((....((..((..((..((..((..((....((..((..((..((..((..((......))..))..))..))..))..))))..))..))..))..))..))))..))..))..))..))..))))..))..))..))..))))..))..))..))..))))..))..))..))))..))..))..)))..))..))))..))..)))..))))..))))..)
>eteV1_75.txt	AUAAAACGCAGAAGACAGCGACGGGGCCCGGGAAGAAGGGAGAAGGAAGAGCUGGAGGAAGGCGAACUAGAACGC	......(((......((((..(....(((........)))....).....)))).......)))...........
>eteV1_76.txt	GGGCCGAAAGGAGGGCACGAAAGUGGAACGGACCGCGAGCCGAGAGGCGGCACCGAAAGGCCGAAACGGGCGAAAGUAGCCAGGGAAACCUGAGCGGACGGGGACGCGAAAGCGCGGAGCGAAAGCCGCGAUGCGCCGAAAGGACCGGCCGAAAGGCGACCCGAGGGCAACCGGAAACGGGCCAGGGAAACCGCGGAACGCCGGAAACGAGGCGCCGAAAGGCGAGCCCAGAGCGAGGCGAAAGCCGGGAGGGAAACCCGGUAACCGCGGAAACGACCCGCGGAAACGUGAGCUCAGCAGGAGCGGAAACGCCAGAUCGAAAGACGGAAACCGGGGAAACCACUGCCCGAAAGGGAACUGCACCGUGAGGGGAAACCCCCCAGGGAAACCCCC	(((((....)).((((((....)))..((((.((((..(((....)))(((.((....))(((...)))((....)).)))(((....)))..)))).((((..(((....)))(((.((....))(((...)))((....)).)))(((....)))..)))).((((..(((....)))(((.((....))(((...)))((....)).)))(((....)))..)))).((((..(((....)))(((.((....))(((...)))((....)).)))(((....)))..)))).((((..(((....)))(((.((....))(((...)))((....)).)))(((....)))..)))).))))..(((....)))))).((....)))))
>eteV1_77.txt	CCAAAGUGCCGGACCAGUGAAAAUUGCGCCGCGUCAGCGAGCGGGAAACUGCGACAGGCAGAAAAGCUUGGAGCGGACGCGGCACGAAAAUAAAAAAAAAAGAAA	.....(((((((.(((((....)))).)))(((((.((..((((....))))..(((((......)))))..)).))))))))))....................
>eteV1_78.txt	UUUCGCGACGAGAACAAUACUGGACUAGGAAACUCUAAGGGACAUGGGCUAAAACGGAGCGCUCACAAGAGACCGGCAGCAGAAUCAACGAGGACUGAACGCGAAGGCAGGACUAAGACGGGGAGCGACCGCAACCAGACGCAAGUGACGGCACGACCAAAGCUAACCAGGUGACUAGAAGGGGAGGGGAGUAAUAGCAAUCGGGGGCAAGGGAUCGGGACCAAAGGCAAGCAGGAGCAUUAUGGGAACAGCGACUACAAGCGGGCGGGACCGUAGGCAAGGGA	(..(((..((((..((....((..((((....))....))..))))..))....))..))((..((..((..((((..((....((..((((..((....((....))))..))....))..))))..))((..((..((....))((..((((..((....((..((((....))....))..))))..))....))..))))..))..))..))((..((....((..((((..((....((....))))..))....))..))))..))))..))..)..)
>eteV1_79.txt	UCUCUAGUCAGCAGCCCGAAACGUAUGCCACGGGAGCGGUAGAAGGGGCACGGAAUUAAUCUCGCGAGAGACCAGCUGUCAAAAAUUAUAAUAUCCUCACC	......(.((((.((((....(...((((.(....).))))...)))))..((......((((....)))))).)))).).....................
>eteV1_80.txt	GGACUACGCAGGUCUCCGCGAACUGUGAAAAGUCGGGAAAUCGGAACGUUGGAAUUGAGAGACGGGCGAAGACUUGCAGGCGAGGUGGCGGAACGCGAGUACACGGAGGCAGCGAAGGGACGAGCCCUGCUUGGGAACCUGGGGGUCACAUCCGCACCUGGCUGCCGACGAGGCGGGAUGACCAGGGCAAAGCGGAGAGACGUGACGAUAACCAGGGAAUGCCCAAACGAAAGGGCGGAGAGUUCCGAAUAGCUGCGAUGACCGUGGGGAAUCGUGCAAUACGCCAGAGAAUCGCUAAAUAGAGUCAAAGGGUCUGGAAAAUCAAUAAAAGCGACGGAAAACGAUUGGGGAUGACUGAGAGACAGUGAUAUCGGAGUAUAAUGUGUUAUAACGGCUA	(....(((((...(((((...(((((....(((((...(((((...(((((..(((((....(((((...(((((...(((((..(((((...(((((...(((((..(((((...(((((..(((((..(((((..(((((..(((((.(((((.((((((((((.....))))).....))))).....))))).....))))).....))))).....))))).....))))).....))))).....))))).....))))).....))))).....))))).....))))).....))))).....))))).....))))).....))))).....))))).....))))).....))))).....))))).....))))).....).....
>eteV1_81.txt	CGUAGGCCGAUCCGCGACACCGAGGCCGACCAGGCCGCGCGCCAAGUGACGCGGUGCCCGCCAGGAGCAUGAACGUAAGUAUCAGCCCCACCGAGGAGGAGUGAAAACCCCCGGGGACCGGAAACGCGCGCCCGACGAGUGGGCAGGGGCGGAGGCAUCGAGGCGUGAUGUGAAUCAGUCCGAGCGGCCUGUAACAGUGCACGCAGCCGGCC	....((((..(((((..((((..((((.....))))((((((...))).)))))))((((((.((.((.(((((....)).)))))))(((((.((.((.((....))))))((((.(((....)).)).)))..)).)))))).))))))))(((.(((.(((.((((....))))))))))((((((((...))).)).))).)))))))
>eteV1_82.txt	AAAGGGACGGUAACGUCCCGUCCGGCAACGGGCGCCGGCGGAAGCCGGCGACCGGAAGCGGUCGGAGGCAAACGCUUCCGCCCGGAAACGGGCGGGGCGGAAGUCCCCCUAAGGAAACUUAGGAGGGUGGGAACGCCCGGAGACGAGAGUCUUCGCGCCGAGAGGCGCGGAGCGGAAACGUUUCGUAGCGAUAGCUACGCCCGCUAAAGCGGGC	...((((((....))))))(((((....)))))((((((....))))))(((((....)))))((((((....))))))(((((....)))))(((((....)))))((((((....)))))).(((((....)))))((((((....))))))(((((....)))))((((((....))))))(((((....)))))((((((....))))))
>eteV1_83.txt	AAAAAGAGCAGUCAGGGGGACCGCGGAAGCAGACACCCAGCUAUUGCGCGGGAGCAGGGAGGCAGCGAAGGCGCGAACGCAGCCGGACAGGGAAACCCGGGGACGAGUCAGCUCGAGCA	.....((((.(((.((....))((....)).))).(((.((....))((....)).))).(((.((....))((....)).))).(((.((....))((....)).))).)))).....
>eteV1_84.txt	AUCCAGACCCCCGAGGAGACUCGACACAAUGUCGCUCGAGCCGGCUAACGGGAGCGAGGCCAAACUCAGACAGUCGGGACGGUCGCCCUCACAAACUAUAAUUA	.....((((((((((....)))(((....((((((((...(((.....)))))))(((......))).))))))))))..))))....................
>eteV1_85.txt	GGGAUUGGAAGGUUAACCGCCAGGGAAGACCACCGAGAAGGACCGAACAGGAGCGAAGAGCAGCGAAAAGCAGGCGGACGCAAACAGCGAGGGGUAGCAAAGAGCAGCGAAAAGCACGGAAAACGAGGGAAAACCAGGGAAAACCAACCCCAGCGGAAAACGCACAUUCAGGGAAGACCACCGAAGAGGACCGAACAGGAGCGAAAAGCAGCGAGAAGCAGAAUGAGGUGAAGAACCAGGGCCAGGGAAAACCAGGGAAAACCACCGAGAAGGAGCGAGAAGCAGCGAACAGCAGGCCCAGAGGAACACUCACGGCAAGCGACAAGCAGCGAAUAGCACGGAAAACGAGGGAGAACCAGGGAAGACCAUGCCGAUGAUCUUCCGGUCCC	(((((((((((((((.(((((.((.....)).((.....)).((.....)).((.....)).((.....)).))))).(((.....))).(((((.((.....)).((.....)).((.....)).((.....)).((.....)).))))).(((.....))).(((((.((.....)).((.....)).((.....)).((.....)).((.....)).))))).(((.....))).(((((.((.....)).((.....)).((.....)).((.....)).((.....)).))))).(((.....))).(((((.((.....)).((.....)).((.....)).((.....)).((.....)).))))).)))))))))))))))
>eteV1_86.txt	GGAAAAACAGGACGGCACCCACGGGAAACCGAGCCAGGCGCGAGUCACCCAGGAGUAAUCCAGGGAGCGGAAACGCAACCGAAAAAAGGUACCCAGGGAGGCAGGGAGGAACAGCCGAAGGCGAACCAGCAGAAGGUAACCGAAGAGAAUGCACGGAGCGGCAACGCAGGGAAACCUUCCGAAAGGACCGAGGGAAGCGGAGUAACACCCACCGGACCAACCACGGGAAAGCGGAAACGCACCGACGCGAAGGCGAGGUACAUGAAAGUGAGGUACCGGAGACGGACGGAGGUGCGGAAACGCCAAGAAAUUGACACAUAAGUGGCCAGGGACCGCAAAGCCUACCUGGAGAACA	.......((((.((((.(((.(((....))).(((.(((....))).(((.(((....))).(((.(((....))).(((.......))).))).))).))).))).(...).)))).((((...((.(((...((...))........))).(((.(((....)))(((....)))(((....)))))).))...((((.(...).(((.(((.(((.(((.(((....(((....))).))).(((....))).))).(((....))).))).(((....))).))).((((((....)))(((....))).(((....)))))).))).))))...)))).)))).......
>eteV1_87.txt	AACCGAUAUGGUUAAAGCACGGACAAAAAAAAAAAAAUAACACGCAACCCGCAAGGCAAUCUUCGGAAAUAAUACGCAAUACAGCACCAUGUCAUGU	....((((((((....((..(...................)..((...((....))...((....))........))......))))))))))....
>eteV1_88.txt	UUUAGGAGGGGCGCGUGAGGACUCACCUCCAUUU	....((((((((.(....)).).).)))))....
>eteV1_89.txt	AAGACCCGAGCGACUGCCACCGAAGACUGAAAAGCUGCCAACGAAGAAUCUAACGAGCCUGCCAAAGAAGAAGCCGAUAACACAUAGAAAACACCCU	......((.((..((..(...(.((.((....))))..)...(.((..((....))..))..)...).))..)))).....................
>eteV1_90.txt	GGCAACAAGGAAGGGAAGGACACAACGAGACGGGUGGAAUCUGAUACCAGAAGUACUGAGGGACGAGGGCUGGAGGCAUUGACGAGUUACCCGCAGGCCGCACGCGCAAGACCGCAACUUCAACGAAGGGCGCGCUUGGUCGUGGUGUCUGGUGGUGACUGAGGGAUGGACGCAGCGACGGUCGACGAGUACACACAGGGCCAAAGUCAGGAGGCAGGAGGGCAGGAGCAGACGCGAUCCCUCGGGUCGACCCAGCGCAUGGUACUACUCUUGCAUGCAAGGGCCAGUCGCGUGACCUGGCGCGACCGCAGGGAUCAGGACUGCACGCGCCCACGCGCCACGCGACUUACUACACCAGUGGAACGGCACGUACAGGGGAGGACGAACAGAACAACGAAAG	(....)..(....(...(..(.(..(...(((.(((...((((....)))).(((((..(.(((..(.((((..(.((((..(.((((((((.((((((.(((((.((((.((((..((((...)))).))).)))))).))))).)))))).)))))))..).))))..).))))..).)))..).))))).)))...(((.(((((.(..(((.(..((((.(..((((.(..(((((((.((((((.(((((.((((((.(((.((((((....))))))..)))).)))).))))).)))))).)))))))).)..)))).)..)))).)..))).)..))))).((((....))))...))).)))...)..).)..)...)....)..(....)
>eteV1_91.txt	GCGAACCGGGAAAAAAAGAACGACAACGAAAAGGAAACAGCCGCUCCAAAAAAAAACGGAAAAACGGCGAAAAGCUGGAAAAACGAAACGGACGGAAAAGAGGACGAAUAAGGACGAGCGAGGGAAAACGAAAGACGCCGAAAAGGGGAGAAGGACAGGCAGCGUGGACGAAAACCCGCCGCGAAGGAAAAAAGGAGAGCGAGGCACGACGAAAAAACGAAGCGGGAUGAAAAGGCGGAAAACCAGUCGAAGACUGGACUGAGCGAAGAAAACAACGGACGGAAAAAAAAGGAGCGAAAGACAGUAGAAAACGAGGAAAAGGAAAAUGCUGUGACGACGAAGGGGCGGCGAAAAAAAGAUGGAGUACGAAAAGGAAAGAACACUGGUGAGCA	((..(((((........(.((..((.(.....(....).((((((((.........((......((((.....))))......))...((..((.......(..(......)..)..((..((.....(....).((((.....(((.....(..((.(...).))..).....))).((((...(.......(..(.((...)).)..).......)...))))........)))).....((((((...)))))).))..))...........))..)).........(..((....)((((((.....(........).....))))))..)..)...))))))))........).))..)).).....(.......).)))))..)).
>eteV1_92.txt	AAAACAAGGAGCAGCAAAGCAGGAACCCGACGCCCAGGACCAGGAUACCAGCAAAGCACAGGCCACCACCACGAAACGAGCAAAGCAAAGGGGAUACAAC	.......((.((.((...)).((...))...)))).((.((.((...)).((...))...)))).((.((.((...)).((...))...)))).......
>eteV1_93.txt	GAAAGAGAGAGGAACGACGGAGACGUCCAGACCGGCAGGUCAAGCUCGUAAGGGCGUUCCUCAAGGCGAUCUUCGAUCAACCUGUAACAGGAAGCUGCACCAGCGCCGGGAAGUGA	........(((((((((((....))))..((((....))))..((((....)))))))))))..(((((((...))))..((((...))))..((((...))))))).........
>eteV1_94.txt	GAGGACAGGGACGAGAACUUGCCGAAGGCAAGAGUCCGACACGCCGACGCGAAGCGGGCACGGGAGAACGCGGAAACGCGGCAAUCCCGAAGUGGACUGGAGCGGGAGGAAAACCGGGGAAACCCGGGAAAAACUCGCGGCCCCAGGAACUGGGGACCCGAAGGGUCGUUAGCGCGAGGACAAGGACGACGACGGGGACCCCCGGAGAGGACGGACAGCUGAGAAAUCAUAGCUAACGAAGCCGCCCGCAGGGGCAGUGGGAAAAACGCCGGCGAAAAAAAGGGAGAACAUCCCGCCGAGAGCGACCACGUCAGAAAAAGCUCAGACGAAGGUCUGGAACCGAGGAACUAGCGCCGAAGGCGCGACGGGCGAGAUGACGCCCCGAGCUC	(((..(((((((.....((((((...)))))).))))..((((((..(((...)))))).(((((...((((....))))....)))))..)))..)))..(((((((.....(((((....)))))......)))((((((((((...)))))(((((...)))))((((((((..(..(..(..(..(..((((....))))..).)..))..).))(((....)))..))))))...))))))))).(((((.((((......(((((((........((((.....))))))))...))).))))((((......((((((((....))))))..(((((...)).(((((...)))))..)))))....)))))))))...)))
>eteV1_95.txt	AAGGGACGUCGAGACUAUAGUUUCGUCUGUCUGCAGGCGACGGCGGUGCCCGGGCACCCUCGCUCCAGUGAGGCCGUCCCAA	..(((((((((((((....)))))(((((....))))))))((((((((....)))))(((((....)))))))))))))..
>eteV1_96.txt	GGACAAGGAAACGACAGGAGAGGUGCGAAGCAGACGACGACUGAACGACGAAAGGAGAGGAGGAAACGACAAAAAGGAAACAAGGACAAGGACAAGGAAACAAGCGGACAGGGCGAAACGCGACGAGGACGCGAGGACGAAAGGACAGGACGAAAGGACGAAAAGGAAACGAGGACAACCGACGACGAAAGGAGGCGACAGACUGAAACAGGACGAGGAGCCGAGGAGGAAACGACAGGACGAAAGGACAAAGAGGAAACAAGGAGGGAGGGACGAGGAAACAAGGGGACAGGGGCGAAGCCGACGAGGACCCGAGGAGGAGACGACACGACGAAAGGAGGAGAAGGAAACGAGGACC	(..(..(....)..(((..(.(.(((...)))..)..)..)))..(..(....)..).(..(....)..).....(....)..)..)..(..(..(....)..(((..(.(.(((...)))..)..)..)))..(..(....)..).(..(....)..).....(....)..)..)..((..(..(....)..(((..(.(.(((...)))..)..)..)))..(..(....)..).(..(....)..).....(....)..)..))..((..(..(....)..(((..(.(.(((...)))..)..)..)))..(..(....)..).(..(....)..).....(....)..)..))
>eteV1_97.txt	ACGUCCAAGGGGCGAAUCGCUGGUACGACAGCGGCCCCGACGUUCGCCUCGAUAAGGCCGUCGCUUAAGCCAAGGCUAGCACCCAAUGUGGCAAGUGCGAUGCAGCACCCACGACAGUCCGCUUAGGAGUCGGAGCGAAAGCCCACUGAUACACCGAAUGCUUAGUUGCACGGGCACCGAUAAGGGCGUCGUAAGACAGCGUCAUUUACGAGCAAAUUAGCCGGGCAAUCCGCCGCACAAGCAGGCCGUAUCUCAUGCAUCACCGCAGCUUCACGCAUCGCUGUUCAGCGAACAGCUUCUCCAACGGCCAGAACAGACGCAUAAUUCAGACAAGGGAAAGGUUCAAACUCGUAGGGAUACCCGCAAGGUCGCAAGAGGCGUCGACGACGCCACCCUCGUG	..(.((..(((((....(((((......))))))))))((((...((((.....))))))))(((..(((....)))))).(((...((((...((((......))))))))(((..(((.....))))))((.((....)))).((((....(((..(((......))))))((.((.....))))(((....))).(((((.....((.((......))))(((.....)))((....)).((((((......(((......)))((.....))...(((((((...))))))).......))))))......))))).....))))....)))...))..)...(.((.((((....((....))((....))((((((...)))))).)))))).)
>eteV1_98.txt	AAAGUCGCUGACUCAGCACUAGGACACCUAAAGAGGAUACCUCGACAAAUAUAAGCCGAUCAAAGAUCAACGAGCCACUCGAAGCACCAAGUGCGGCAAAAAAAACCCGAUGGAACAUCGACCUGAGACAGGAAGCAGAAACUGCGGGAAGAAAAGGGCGCUCGACGAGCAAGCAGGUACUGCAAUCCGGAACGGAGCCGAA	...(((((((...))))..((((...))))..((((...)))))))........(((((((...))))..((((...))))..((((...)))))))........(((((((...))))..((((...))))..((((...)))))))........(((((((...))))..((((...))))..((((...)))))))...
>eteV1_99.txt	GUAUACCCGCAGCUGGAGAAGAGGACCACAGACCGACCGAAGGCGCGCGCUGCGAGGACCGAUCCAGCUACUCCGGACAGGACCAUCGACCCUGCGAGCGCGGCGCAAAUGACCCGACCUCCAAGGCGCGAAGAGGACGGACGGAAACAAGGAGAGGGCUCACCGAGUGAGAGGCUGUGACAGCCGCGGAAACACACCCUGGCGGACGGCACUGCAUAACUUCGGACUCUGAAGUAUCUAUGAAAUAGAGCAGGGGUAUGAUACAUGCCCAGCGAGAAUCUCGCGCUGGGGCAAGGUGACGGAGAGGGACAGAGGGACCAGCGCGUGAGACCUGCGCCCACGAGGACACGACGCCCAGUAUGCU	(((((((((((((((((...(.(..((.(((.(((.((....).))).)))).).)..))..))))))).(((((..(.(..((.(((.(((((.(((.((((.((....).)))).))))).))).)))).).)..))..)(....)..))))(((((((((...))))).(((((...)))))(.(....).).)))).)))).((((.((((...(((((((...))))))).(((((...)))))))))(((((((...))))))).(((((...)))))))))((((..(....)(..(..(..(.(.(((.((((.((....).)))).)))).)..)..).)..))))).)))))).
>eteV1_100.txt	AAAAGAGGAUAACAGGGACCGAAUACAGCAGCGAAAAAUAAACAAGAGCGAAAACAUACCGAGAUAGAGAAAAUAGGAGCGACAAUAGGACAGAGAUAAGGGAAAAAAUAAAAGUACCGAAAAAAUGAGGGAGAGAAGGAGGGAAAAAAUGAAAUAACCAAUAGAGAAGCGAACAAAUAAAUAUAGCACCGAAAAAACCAGGGAAAGAAGGGAUAAAGAAAAAGAACCGUAGAUACCAGCGAACAGACCAGCGAGAAAAUAAAAGUAGCGAAAAAAGAGGGAAGAUAAAUAAGAACCAGGGAAAUAAGCAGCGAACAAACCGAAACAAUAAAGCCGAAAUAAAAGAAAUAGGAGGGAGAAUAGCACCAAAAGAGCCAAACGA	......((.......((.((.......((.((...............)).........((...............)).)).......)).((.......((...............)).......)).((.......((.((...............)).........((...............)).)).......)).((.......((...............)).......)).((.......((.((...............)).........((...............)).)).......)).((.......((............((...............)).)).......)).)).......))......
