# Supplementary material for: DesiRNA: structure-based design of RNA sequences with a replica exchange Monte Carlo approach
Source: Nucleic Acids Res. 2025 Jan 20;53(2):gkae1306. doi: 10.1093/nar/gkae1306 (PMC11744100; doi:10.1093/nar/gkae1306)
Supplement: gkae1306_Supplemental_Files [file gkae1306_supplemental_files.zip › Supplementary_Table_S4.xlsx]

## Sheet: Eterna100V2_all_results
Eterna V2 puzzle	Sequence	Secondary Structure	Column4	Column5	Column6
>eteV2_01.txt	GGCGCGAAUGAGCGCC	(((((......)))))
>eteV2_02.txt	GCCGUGCAGAACGCGACAUAAUUAGGCGGUGACUGGGGUUAUAUACGGAUGCAGUUGAACGGCGCGAAGUAGUGUCACAACUGACAUUCGUAUAUGAAACUAGUCGCGAGUAUGGC	(((((((....(((...........)))((((((((..(((((((((((((((((((...(((((......))))).)))))).)))))))))))))..))))))))..)))))))
>eteV2_03.txt	GCCCAGAGGGCGGCAGCCCCUGCGGCAUACGAUCAU	((((((.((((....))))))).)))..........
>eteV2_04.txt	GCGAGAGGGCCGUGAGGGCUAGAUAAAAUACCGCCCGACCACGGAAAAAGGGAGGCUACCCGGACCGAUAGUACGAACCCAAGUGCUGUCGGAGAUUCCAGCCUGAAACCCCCGAGAAUGGUCAGAGGGGGUGAAGUGAACCUCCGGGCAAACAAUAAAAAUAGCUCACGCGCAAAGUCUUCGUAUCGCAAC	((((((((((((((.((((((...........((((((((((((.....((((((((....(((((((((((((........))))))))))....))))))))....))))))....)))))...((((((.......))))))))))............)))))).))))....))))))...))))...
>eteV2_05.txt	GACGAGACGCGCCUGUAGGUGCGGAUGGGAGGGAGUCCAGCGACGAGUACGGGUUGACCCGUUAAAGCUCUCGGGACGAGCCGGUUCCUAGGAACUGGCGG	..(.(..((((((....))))))..).)......((((..(((.(((((((((....)))))....)))))))))))..((((((((....))))))))..
>eteV2_06.txt	CUGAGCCCUGCGAAGAAAAGCAGAGCGAAAAAAAAAGAAAAGCGAUAGGUGCGGACUAAGCGCCGGCUCAGGAAACGCCUCCGACCGCGACAAUUAGCGGGCUGACACCAAAAAAAAGCGAAAGCCCCGAGAAAAGGGGCGGAGGCGGGGACGACCCCGAGGGCGACACGAAGCCCGCCGGCGAGAUAAGUCGGCGCUAGGGCCGAAGAAAGGUCCGGGGUCGGAAAGUCAGCGGACGUAGAACAAAAUGCGGCGGCUAAAAAAAAGCUGCGAUACCGGGGAAAGUACCCGGCGUUGACGAAGGCGCCUGUACUCUGAGGAAAAAGAGCCGGUGGACAAGACGCCGGGAACGUCGCGAAUAAAGUGGCCAGGCGCGAAA	(((((((((((........)))).((...............))....(((((.......))))))))))))....(((((((..((((........))))(((.............)))....(((((.......))))))))))))....(((((((..((((........))))((((((.......))))))....(((((.......))))))))))))....(((((((..((((........))))((((((.......))))))....(((((.......))))))))))))....(((((((..((((........))))((((((.......))))))....(((((.......))))))))))))....
>eteV2_07.txt	AAAAAGGGCGGUCGAACCGGGUCGACGAGGUGGCCUAACAAACACCGAGCGGGAAAGAAAAGCCGCGAGCCCGAAAGGAGAAGGGCGAGUUGGCCCGGGGACUCGCCGGCCGAAGGGAAAAUAAGAACCCUGACGGGGAACAAGAAACCCGGAGCCGGAUAGAACAACGGCAAGGCCGGUGGGGAGCUCGUACCGCAAGCGGGAAAGAGAAACCGCGAGGCGGGAAAAAAGACGCCGAGUCCGAGUAACAAAGGACGAGUGGUGCGAGAAAGACUGCCCGAAAA	.....((((((((...((((((((((..((((..........))))..((((..........))))..((((..........))))..))))))))))...((((((((((..((((..........))))..((((..........))))..((((..........))))..))))))))))...((((((((((..((((..........))))..((((..........))))..((((..........))))..))))))))))...)))))))).....
>eteV2_08.txt	GGCCCUUGGCCG	((((...)))).
>eteV2_09.txt	GGGAUGGGGUGAGACACCAACCACCCAAACGGAGGCGGGGGAACCCCGAGCCCCGGAAGGGACGCGCCGGAACGGCUAGCGCCCGAAGCCAGCGACGGGAACCGUGACGCGGCGAAGGUACCACGCGGAGCGCGGAUGGACCGAACCGAGCCGCCCGAAGGGCCAGGCCGGGAACCGAGCAGCGGAAACCGCGAUGCCGGGAAGUCAGCGGUGGGAACCACGACGCGACGAACCGAUGCCUGGGAACCAGUAGCACGG	(((.(((((((...))))..))))))...(((.(((((((...))))..))))))...(((.(((((((...))))..))))))...(((.(((((((...))))..))))))...(((.(((((((...))))..))))))...(((.(((((((...))))..))))))...(((.(((((((...))))..))))))...(((.(((((((...))))..))))))...(((.(((((((...))))..))))))
>eteV2_10.txt	UCAAAAAUUAGGUCGCACGACCGCCCUAUUGGGCGCCCAUCGGGC	..........((((....))))((((....))))((((...))))
>eteV2_11.txt	GGGGUCGCCCCCUAGUUAUCUAGGAGGAGGGACCCC	((((((.((((((((....))))).)).).))))))
>eteV2_12.txt	CCGCGAAAGCGGGAAGGGCCGCGACCCCGGGGAAAAAACCCGGGGGCGGCCCGAACGGGCGCCGAAAAAGGGCGGCAGGCCGGGGAAAAAACCCGGCCGCCGCCCGAACGCCCGGCCCCCCCGAAAAAAGGGGGGGACCGGGCGGAAAAAGGCGCCCGGAACGGCCCGGCGCCGGGAAAAAACCGGCGCGACGGGCCGGAACGGGGAAACCCG	((((....))))...(((((((..(((((((.......))))))))))))))...((((((((......(((((((.(((((((.......))))))))))))))...((((((((((((((.......))))))).)))))))......))))))))...((((((((((((((.......)))))))..)))))))...((((....))))
>eteV2_13.txt	GCCGAGCUAUGAGGCAGUGGGCGCUCCCUGAGCGCGAAGCCGCUGCGAUGCUCAUAACGUGCUUGGC	((((((((((((((((((((((((((...))))))....)))))))....))))))....)))))))
>eteV2_14.txt	AAAGAGGAAACGGAGACGGAAGGGAUACCAGAGCGAGAGCAGGGCAAGAGCAGACGGAUACGAAAGGGACACCACACCAGAAUAAGAUUGAGCAGAGG	.....((...((....))...((....))...((....))...((....))...((....))...((....))...))....................
>eteV2_15.txt	GCCGGGAUAACCAACCAAAUAAAAAGGGGC	(((((.....))..((.........)))))
>eteV2_16.txt	GAAGAAAAGAGAGCGAUAGCGAACCAGACCGAGAGGAAGCAAACCAACAGGGAGGCAAGGGAAACCAGAGGGAGGGAGACCAAAAAAAAAGAAGAAGAAGAGAAA	............((....))...((...((....))..((...((....))...))..((....))...))..((....))........................
>eteV2_17.txt	AAAAGGCGAAAGGGAUACCAAAACUGAAGAGGAAAGCGAGAGCGAAAGGGAAACCGAAACCGAUGGGGAGAGCGAAAGCAAAAGCAAAAGAAAAAAAAAACAAGA	.....((....((....))....((....))....((....))....((....))....((....))....((....))....))....................
>eteV2_18.txt	GGUGGCGCGCACCCGAGACCGAGGGUCCCAAAAAUAGCAAAAGGGGCGAAGCGGAAGGGAAGUUACC	((((((.....(((....(((...(((((.............)))))....)))..)))..))))))
>eteV2_19.txt	GAAAAGGCCUCCGACAAAAGUACGGCGCGCGUCUUCUGACCGCAGUUCCGGAAACGAGAGCAGGCACGUUAGUGACCGGCCGAAAAAAUAAUAUAGAACAGAGA	.....((((.(((((....)).))).(((.(((....)))))).((((((....)).)))).(((((....))).)))))).......................
>eteV2_20.txt	GCGCUCGUGCGUGACCAGUGGGAAACCACUGGCCCCGAGUGC	(((((((.(.(.(.(((((((....)))))))))))))))))
>eteV2_21.txt	AGAGACGCCGCGUGAAAACGCCCUGAGAUCGGUAGAUCGAACGGAGACGUUCAGCAUGGAAGUGCCAGGGACCUGGUGGUCGGCGGGAAAAGAAAGAUGGAGGAA	.....((((((((....))))((((.((((....))))(((((....))))).((((....))))))))((((....))))))))....................
>eteV2_22.txt	AAAAAAAAAAAAAAAAAAAAAAAAAAAAAAAAAAAAAAAAAAAAAAAAAAAAAAAAAAAAAAAAAAAAAAAAAAAAAAAAAAAAAAAAAAAAAAAAAAAAAAAAAAAAAAAAAAAAAAAAAAAAAAAAAAAAAAAAAAAAAAAAAAAAAAAAAAAAAAAAAAAAAAAAAAAAAAAAAAAAAAAAAAAAAAAAAAAAAAAAAAAAAAAAAAAAAAAAAAAAAAAAAAAAAAAAAAAAAAAAAAAAAAAAAAAAAAAAAAAAAAAAAAAAAAAAAAAAAAAAAAAAAAAAAAAAAAAAAAAAAAAAAAAAAAAAAAAAAAAAAAAAAAAAAAAAAAAAAAAAAAAAAAAAAAAAAAAAAAAAAAAAAAAAAAAAAAAAAAAAAAAAAAAAAAAAAAAAAAAA	................................................................................................................................................................................................................................................................................................................................................................................................................
>eteV2_23.txt	GCGUAAGCACCCUCGGG	((....)).((....))
>eteV2_24.txt	AGAAGGGCGGGAGGCUACCCAGAAAAGUAGCAAGCGACCGACCAGCGAACAGCUGGAGGCUGAGAAGCCACGGCGCGACCCGGCGGAGGGAAAAAAGAGAAAAA	.....(.((((..(((((........)))))..(((.(((.(((((.....))))).((((....)))).))))))..)))).)....................
>eteV2_25.txt	GGCAAUAACGGAAAAAGGGCAAAACGCAACAACGGGAAUCUAGCCGAGCGACCCACCGAGCC	(((.....(((.....(((.....(((.....(((........))).))).))).))).)))
>eteV2_26.txt	CAGCAGGCCCGAACAGGCGCCUGCAC	..((((((((.....)).))))))..
>eteV2_27.txt	AGGGAGCAUGAGAGACGAGACGCGGGUCCGACUGGACCCGUGCCGCCCAUGCAAGGA	.....(((((.(.(.((.(.(((((((((....))))))))))))))))))).....
>eteV2_28.txt	AGAACGGGAGUGGAGAACAUCCGCGACCAGGGAACCUGGGAGACCUGAAAAAGGUCGAACAUGGAACAUGUGACCGGUGAAGAACCGGGAGGGGCGAAAAGCUCCACACAUCGGGGCCCCUCCUCGACGCGCGGGAAGAACUGCGAGCAAGGAAGAAGAAAAAACACCGAAAAAAAAAAAACAAAAAGGCUAAAGAACAUCAAUAUAAAGGUGAAAAAAAAAAGGACUUGCCCCCGGAAACGGGGACGUUGGGGAGGGGCUUCGAUGUGGAGUUCGGAAGACGAACAAGGGGUGAAAAACCCCGACACUGGAAAACAGUGGGGCGACGAAAAGUCGCGAGGCAGCGAACUGCCGACCGUCAAUUAGACGGACCGUGAG	...((((..(((((.....)))))..(((((...)))))..(((((.....)))))..(((((...)))))..(((((.....)))))..(((((.....))))).((((((((((((((((((((((((((((......))))).(((((.............((((.........................................)))).............)))))(((((....))))).)))))))))))))))))))))))..(((((.....)))))..(((((.....)))))..(((((.....)))))..(((((.....)))))..(((((....)))))..(((((.....))))).))))...
>eteV2_29.txt	CCACAGCGGGUAGGGGCCCUCCUGGGCGACUACGGUGGGACAAAGGACUACAGCAAGACGAUAGGUUGACUAGAGGAUUGCCCGCAUCAAAAACAAUAAAGGCAU	.....((((((((..((((....))))..)))).((((..(...)..)))).((((..(..(((.....)))..)..))))))))....................
>eteV2_30.txt	CGGUAGCGCUCCAGAGGAGCAUCAGCUACCA	.(((((((((((...)))))....)))))).
>eteV2_31.txt	AAAAACGGCACCGCGCAGCGAGCGGCAGGCGAGCGCAGCACCACGAGGAGCACGGAAAACGGCCCCGGGGCGCGCCGCCGCCGCCGCGCGCGGGCCGGAAAA	.....((((.((((((.(((.(((((.((((.((((.((.((.((.((.((.((.....)))))))))))))))))))))))))))))))))))))).....
>eteV2_32.txt	ACUAUAAAAACGAAACACACAAAUAAAAAGGCUGCAAAAGGACGAGAUGGCGGACGGCGACGCAACCCCAUUUAGGAGGAUGACGGAGCGCGGAAGCACAGGGGAGUACCGAGAUAAGACCG	.............................((((......((((....((((...((((..((((.((((.....)).)).)).))..)).))...)).)).....)).))......)).)).
>eteV2_33.txt	ACAAAACGGCGAGGGGGGGGGUGCGUAAGGACGCCGCGCGUGGGC	.......(.(.(.(.(.((.((.(....).)).)).).).).).)
>eteV2_34.txt	UUACAGGGCAGGGCGUUUUCGCCCAGACGUAAGUCAGCACCAAAAGGCCAGGCAAAAGCCACUCACACGAGCGGCCAAAACAAAUACUAAACACGC	.....((((.(((((....))))).(((....))).)).))....((((.(((....))).(((....))).))))....................
>eteV2_35.txt	AGGCAGGGAGAGGCACGGAAACCGACCCGAUAGGGAGCCAAAGUCACCCGGAAGGGAGCCCAAGGCAGACAAAGGGAGCGGCUACGCAGGAAAAUCCACCCAAACCCAGACAUAGUCAGCCGG	.(((.(((...(((.(((...))).(((....))).)))...(((.(((....))).(((...))).)))...(((.(((....))).(((...))).)))...))).(((...))).)))..
>eteV2_36.txt	AGAAAGAUUCAGGAACGCCGAAGCCCGAACCGGGAAAAAAAAUCGUCGAAAGAUUAAAAGACGAGUACCGGAAGACACCGCAAAAAAAAGGUGAGAGGGCGAACGCGAUAGAAAGUGGAAGGCGGAGGGAAAAACCGGACUGAGUCGAAAA	.....(((((((...((((...((((...((((.........(((((............)))))...))))....((((..........))))...))))...(((........)))...))))..((......))...))))))).....
>eteV2_37.txt	UAAGAGGAGGGACCGGCACGCGUAUGCGGACUUUUGUCGCCUAGAACCCGAGAAUGCUCGCCUAUUGGCUGGGGGGACCACCAAAAUACAAACAGAACAAAGA	.....((.((..(((((.(((....)))(((....)))))).....((((((....)))(((....))).)))))..)).)).....................
>eteV2_38.txt	AAACGGAAACGGAAAGGGUCCCUGGAAAACAAACGGGGACCCAAAGCCGCGAUAAGCGGAAAAACGUGAGAACGGAAGGUUCGAAAAAAGAACCGAAAGGCGAAGGGAAACCGAAAAGGCGAAGGCCGAGAGGGCCGGAAUAAACGGCCCGAAACCGGUAACGGGAAAAGGGUGCGAAACACGAAAGUAGUGGAGGCGAAUGAUAGCCGGAAGGCCGAAACAGGUCUGAGGAGCGAAAAGCUCGAGCGCCCGAGAAAAGAGGGAAACCGAAAACGGAAACGGAAAAACGACGGGCAAAAUAACGUCGGAAAAAGCC	...((....))....(((((((((.........)))))))))....((((.....)))).....(((....)))...(((((.......)))))....(((...((....)).....(((....)))....((((((.......))))))....(((....))).....((((((....(((.......)))..(((........)))...(((((......)))))...((((.....))))..)))))).........((....)).....((....))......(((((..........)))))......)))
>eteV2_39.txt	GCCCCACGGGCCCCCGGACACAUGCCAGGGCGGGCUACGCGGAGCCUUGCGCGCAAGCGAGGAGUGUAGAGUUGGGAUCUACUUCACAGAGGUGGCCGGCACCGCCCACCUCGGGCGAGCGGCGUUUGCCAAGCGAGGAGGCGUGAAAAGUCCGGCCUUGGUCCGAACAGGGGC	(((((.((((((.((((((.((((((.((((((.((((((....((((((......)))))).)))))).(((((...(((((((...)))))))))))).)))))).((((((((((((...)))))))...))))).))))))....))))))....))))))....)))))
>eteV2_40.txt	AAGCCCGCGCGAAAAGCGCGGCCGAAAAGGCCGGGCGA	..((((((((.....))))((((.....))))))))..
>eteV2_41.txt	GGGACACCAGGGAAACCAGCGUUAGCACCGAUAGG	((....)).((....)).((....)).((....))
>eteV2_42.txt	AAGAACCGCAGGUCGAUAACUGCGCAGCAGAGACCGAAGGCAACGGCGCACAGCGAAACCGGGAAGCAAAGCUAAAUCCAGCCAGGCCCGAACGUGAGAACGAGGGAGCGGGAGAG	.....((((.((((.....((((...)))).))))...(((..((((((...)))...)))((((((...)))...))).)))...(((...(((....))).))).)))).....
>eteV2_43.txt	UAAGGGAAACGAGCGAGCGACACAGCGGAACGGAGCCAUGCACGGCCGGGUGAGCAGCGGUUUCGGAAUAAAAGGGGGAGAGAAU	.....(((((..((..((..(((..(((..((..((...)).)).))).))).)).)).))))).....................
>eteV2_44.txt	GAACAGGCAGGCCCGUAAGGUGCCGUCACGGAAACGGACAGCCACAAAGACAUUAAAUACACG	.....(((.(((((....)).)))(((.((....))))).)))....................
>eteV2_45.txt	GCGGCGUUCUACUGAACCCUGGAUAUCCGGGGAUCCGAAGGGAUCGGCCACUCGGCCGCCGCG	(((((((((....))))(((((....)))))(((((....)))))((((....))))))))).
>eteV2_46.txt	UACAAGCUCGGCCCCGCAAGCGCGGGUAGAUAACUACGGCCGCACGGUGAAGUCACCGCAGGAGCCUGCGUGCGAGCAAAUUUAAUACUACCUUCUU	.....((((((((((((....))))((((....))))))))((((((((....))))((((....))))))))))))....................
>eteV2_47.txt	GGCGGAGAGAGGGCCCACGGCAGCGACAGCAAGAUAAUACCGAGGACGCC	((((......(((((...))).((....)).........)).....))))
>eteV2_48.txt	GAAAAGCCCGAUCUUUGAUCAGCUCGUACGUAGUACAAGUGGCAACCACGAGGGCCAAGCCCGAGCACGCCGAUGGCGGGGCGCAAGAAGAAAUAUAGGUAG	.....((((((((...)))).((((((((...))))..((((...))))..((((...)))))))).((((...))))))))....................
>eteV2_49.txt	CCCAAGACGCGACACCGGGAGCCGUGCCAUGCCGAGCCCGGGCCCAUAGGUGCCCAAGACAUUGUCAUACGGCGGAGAGUCACAAACCAAAGAAUAAGAUA	.....(((.(..(.(((((.((((.((...)))).))))((((((...)).))))..(((...)))...))).)..).)))....................
>eteV2_50.txt	CAAAAGGCCAGAGGGGAAACCGAAACUCAGUCGGAAGACAGGACCACAAAGCGCAGGACGAUAGUAAACCAGAGGACACUCAGCAAGCAAAUAACGAAUAUACAGACG	.....((((.(((((....))....))).(((....))).)).)).....((((.((((....))...)).(((....))).))..))....................
>eteV2_51.txt	CUCGGCACCGCGCGCAAGCGCGGACCGGAAACGGGCGGGAGACCGACUUGUCGAAAGACGAGACGCGAAGGCGGGGGGCGGUAACGCCCCGCCCGAUGGGGACUCGUAAGAGGCGGGAGGUUACUUUCGAGCGGGUACGCAGAGGGCGAAAGCCCUCACCGGUAACGGAGCGGAAACGCAGCGCUCGAACGGGCGCAGCCGAAAGGCACGACGGGAAACCGUCGACGGGAAACCGACUGGACGCAGACCUAAGGCAACUUAGGACCGGAAACGGACGAGUGGUAGCACUCGAGGCGAGAGCCAGGCGACAGCCAGGGGCCGAAAGGCCUCAGCCGAG	((((((.((((((....)))))).(((....))).(((....))).((((((....)))))).(((....))).((((((....)))))).(((....))).(((....))).((((((....)))))).(((....))).((((((....)))))).(((....))).(((....))).((((((....)))))).(((....))).((((((....)))))).(((....))).(((....))).((((((....)))))).(((....))).((((((....)))))).(((....))).(((....))).((((((....)))))).))))))
>eteV2_52.txt	GCGAACGACGGAAACACGGAUAUAGGGAGACAGGGGAGGAACCGAACAAGCGUAGAAGCAAAGAACCCAGAAAGGCAUUGG	((......((......))......(((......((......))......((......))......)))......)).....
>eteV2_53.txt	AAAAAAACCGAAAAAAAACCGAAAAAAAAGGGAAAAAAAACCGAAAAAAAAGCGAAAAAAAACCGAAAAAAAAGGGAAAAAAAAGCGAAAAAAAAGGGAAAAAAAAGCGAAAAAAAAGCGAAAAAAAAGGGAAAAAAAAGGGAAAAAAAAGCGAAAAAAAACCGAAAAAAAAGGGAAAAAAAACCGAAAAAAAACCGAAAAAAAAGGGAAAAAAAAGGGAAAAAAAACCGAAAAAAAAGGGAAAAAAAAGCGAAAAAAAACCGAAAAAAAACCGAAAAAAAAGCGAAAAAAAAGCGAAAAAAAACCGAAAAAAAAGCGAAAAAAAACCGAAAAAAAAGGGAAAAAAAAGCGAAAAAAAAGGGAAAAAAAACCGAAAAAAAAGGGAAAAAAAAGGGAAAAA	.......((.........((.........((.........((.........((.........((.........((.........((.........((.........((.........((.........((.........((.........((.........((.........((.........((.........((.........)).........)).........)).........)).........)).........)).........)).........)).........)).........)).........)).........)).........)).........)).........)).........)).........)).........))......
>eteV2_54.txt	GGCCGAUUCGAAAGAAUCCCUCCCCGAGGAGGGCUAUGUUAAUAGCGGGUCAGGCGACCCCUUGCGUCGGUAAGGCGACAUAUGUCGCGGCC	(((((((((....)))))(((((....)))))(((((....)))))(((((....)))))(((((....)))))(((((....)))))))))
>eteV2_55.txt	GCUCCGUGCAGCGUCAUAAGACGGGUCCCGGGCAGGUGUCUAACCAGCAGCCUACAUUGGCCUAUGCGCCCCCCGCUAGCACAAUCUGAAAUUAUGUACUUA	.....((((((((((....)))(((....((((.(((.....))).((((((......)))...))))))))))))).))))....................
>eteV2_56.txt	CCGGACGGCCCGGAGUGGACUGCCGAAACGGCCCGACCGGGAAACGUGUGAGCCCGCAGACACGGGCGCGGGCAAACCUGCGCUUGUGUCCGGCAGAAAUGCAGGUACGGGCGAAAGUCCGUACCGAGUGCGGAAACGCGCGGCGGGCAACGCGACCCGGAGGGCCGGAAGGGAGGGCGAUAAGCCACUCCCGACUCCGGCCAGGCCCCAGGGCCCCGGAAGCGGGGUCUUGGGGCACUGGCCGGGGGAAGGGGGGAACAACCCCCGUACCGGGGCAGACGCCCCGGUACCAAGGCCUAAAGGCCGAGGCAGGACACUCACCGGACUCAUGGGAAACCAGAGCCGGGCCUGGUCCCAGAAGGGGCACAGGAGGGCACGUACCGGGAC	(((((((((((.(((((..(((((....((((((..(((((...(((((..((((((.((((((((((((((....))))))))))))))..(((....))).(((((((((....)))))))))..(((((....))))).)))))).))))).))))).))))))...((((((((.....))).)))))..((((((((((((((((((((((((....)))))))))))))).))))))))))...(((((......)))))((((((((((....))))))))))...((((....))))..)))))..))))).((((.(((.(((....)))))))))).(((((((((....))))).)))).)))).))).))))...
>eteV2_57.txt	GCCAGGACCACCAGAAGGAGCAAUAGCAGGGACACUACGGGGGC	(((.(..((.((....)).((....)).))..).(....).)))
>eteV2_58.txt	CAGGAGGUCAGCCAAACGGCAGCCAAAAGGCGGAGGACACUCGCCCACCAGGGAGGCGCAAGCCACGGAAUUCCGGGACCACUCACCCAAAUGUGAGGCGGAUACGCCCUG	((((.((((.(((....))).(((....))).(((....))).(((....))).(((....))).(((....))).)))).(((((......)))))(((....)))))))
>eteV2_59.txt	CAACAGCACCGUGUACCAUCGAAAGAUGGUGUCCGGGCCUACUGCUUGUGUAGUAGGCCGUGCCCAUU	.....((((((.((((((((....))))))).)))((((((((((....)))))))))))))).....
>eteV2_60.txt	CGUCAGAUAGGGAAGUCGCCGCAGACUGGGCGAGGUGUGAGCGUUAGCUGGUCCCUCCAUGAGUCACACGGGGCGUCGAACGUAUCAAUUAUCAUUCCGCGCAUAU	.....((((.(...(.((((.(.((((.((.((((.((.(((....))).).)))))).).))))....).)))).)...).))))....................
>eteV2_61.txt	UUAUAGGACCAGCAAAGCACCGAAAGGAUAGGCCAGGAGCAGGAGACCAGCGAAAGCAAAGCCCAGAAG	.....((.((.((...)).((....))...)))).((.((.((...)).((....))...)))).....
>eteV2_62.txt	GGCACCGGUACCAGACGAGCAGCAAGGCAGGCAGUAGGCGACAAGGAAUAGCG	.((.((.((.((..((..((.((...))..)).)).))..))..))....)).
>eteV2_63.txt	AAAAAGGGCGUCGGACGGUGAAAAUCGGAGCCGGAAACGGCGAGGACGAAAGUCCGAGGCCGAAAGGUCGACGACGCCCAAGAACCGCACCUGAGUGGCAAUCCACGACCGGGAAACCGGGACGCCGAAAGGCGGACCGUGAAAACGGGGAGGUGCGGCAAAAGUACGUCGGAGGGCGCAAGCCCGAGGCGGAAACGCCGAGGCUGAAAAGCCGACUCGGCUACGAGGACGGCGUACGAAAACCCCCGGCGAGUGCGAUAGCACGAGCGGGAUACCGCGACCGCAAAAGCGGGACCUGGAAACAGGGAGCCGGGGGGAAAAGCCGCCGCAACUUCGAAAGAGGGACGCCGAAAGGCGAAGCGGGUAACCGCGACCGGGAUACCGGAAGCGGUGGCGAAAA	.....((((((((..((((....))))..((((....))))..((((....))))..((((....))))..)))))))).....((((((((..((((....))))..((((....))))..((((....))))..((((....))))..)))))))).....((((((((..((((....))))..((((....))))..((((....))))..((((....))))..)))))))).....((((((((..((((....))))..((((....))))..((((....))))..((((....))))..)))))))).....((((((((..((((....))))..((((....))))..((((....))))..((((....))))..)))))))).....
>eteV2_64.txt	GCGAACCGAAACCAAGAAGCAAGAAAAGACCGAAAAAUAAAAUUAAAGUAACAAAUAACAGGGGAAAUGAAAUAAAAGGCGAAGAAGAGGGGAGAAUAGGACAAGCAGGC	((...((....((.....((.........((..............................))...............)).........)).......))....))....
>eteV2_65.txt	ACCCUGGAAUUGGACGUCCGCGUGGACAUGGGGAAUACUU	.(((((........)((((....))))..)))).......
>eteV2_66.txt	GGCACCAGCAAGAGGAAACGUCGGCGAGGAAAAGCG	.((.((.((..((.(...).)).))..))....)).
>eteV2_67.txt	GAGAAACGGAAGAGCCCUUAUUGGGUGAGAAAGGAAAAAGUAGAAAGAGUAGGAC	......(......((((.....))))......)......................
>eteV2_69.txt	AGCACCGAGAAGCACAGAAGUACCCAAACAUCACACAGCAUACAAAACAAGGGAACGCAUGUAGCGAAGGAGCACCCGACUGUAGCGUCAAAAGCGUAAGCCAAGUAAGCCAGGAAAAAGGGAGGGCCGAAAAAGUACGAGGGAACGGACGACCGGCAGAGAAAGGAAAACGGGACGAACGUGACCAGUAGAGGAACCCA	.((.((.....(((((...((.(((.........................))).))...))).))...)).)).(((..(((..((.......((....)).......)))))......))).(((((.......(((..((..(((..((.(((...............)))..))..)))..)).)))..))..))).
>eteV2_70.txt	AAGCGGGGGCGAGACCGACAGCCGCGAGCGAUCGACGGAGCGACAGACGGCACGAUGGAGCACGAGAGAGCAGCGAUGAGGGCCCCCGGAGAAAGACCUCUGGAAAACCGAGCAAGAGGACGGACGGAGCACGAGACAGACGAAGCGAUGGAUCAGCACGCGCGACUCAGCAGGCCAGGGGGAA	...(((((((....((..((..(((..((..((..((..((..((..((...)).))..)).)).))..)).))).)).)))))))))........(((((((....((..((..(((..((..((..((..((..((..((...)).))..)).)).))..)).))).)).)))))))))...
>eteV2_71.txt	True	10	CAAGGCGAAUCCGAAGGCAACAGUGAGGGACCAGUGGGACCGAGAACGAAAAGGCAAGAAUAGGUAAAGAAAGGCGAGAUAUAACAAG	....((....((....((....((..((..((...))..))....))......)).......)).........)).............	....((....((....((....((..((..((...))..))....))......)).......)).........)).............
>eteV2_72.txt	CUGGUCCAGUGGAAGGAGGCAUGGCGGGGGCUGUGAGUCUCCUGUAGGGGAGACACGAGGAAAGCUGGACCUU	..((((((((.......(.((((((....)))))).(((((((....))))))).).......))))))))..
>eteV2_73.txt	CCUCGUAGAGGGGCUGCCGAUAGGGUGUCGAGGGGACCAAUAGGACGCGAGGAUAAUCCUGAGCCCGGAGGGCCGCGUGGGUAACCUCCCCAAGCUGCCUGAGAAGGGCGCGCCCGAAGGGCCAUCGUGGAACGAGCGCCGGGUAACCGCAGCAAGCGACGGAUCACCGGAGGGGCCAAAGGCCGACAGGGAACCUGCCUCCCCGUUAGGGUCGCAACCACCCCGAAAGGACUCUGCAGCAUCUGCCACGCGUAACGCGAGAGUGGGAUACCGGUGGGACCGCCCCGGAAGGAGUGCCCGACAAUCGGAAGAGUGUAGCUCGCACUGGGCAACCGGCGGAAGACACGGGAGACCCAGCCGCACCAAGUGC	((((...))))(((((((....))(((((..(((((((....))(((((((((...))))..((((...)))))))))((....)))))))..(((((((....))(((((((((...))))..((((...)))))))))((....)))))))..(((((((....))(((((((((...))))..((((...)))))))))((....)))))))..(((((((....))(((((((((...))))..((((...)))))))))((....)))))))..(((((((....))(((((((((...))))..((((...)))))))))((....)))))))..)))))((....)))))))((((...))))
>eteV2_74.txt	GGACCAAUACGGAGCGAAAGGGACCUAAAGGACGGACCGAAGCGGACCGAGCGAAACGAGCGAGUGACUGCAACGGAGCGAGCGACCGACACGGAGCGAAAGACGGAGUGAAACGGAUCGAUAAAGGGACGAAAAGAGACUGACUGAGCGAGGGAAGGAAACCGAGCGACCGAGGGAAUGACGGAACCGGAGCGAGCGAGCGACAGACAGAAAAAUGGAUGGAGCGAGUGAGCGACGCGGAGUGACCGAGGGAGCGAGGCUGACCGAGCGAGGAAGGGAUCCGGACCGAUAGAGAGACGGCAACGGAUUGAGCGACGGGGAGUGAGCGACGAGGAACGAGCGAGGCGAGGGACGGGGACGGACGGGACCGCGACGGGGAC	(..((....((..((....((..((....(..((..((....((..((..((....(..((..((..((....((..((..((..((....((..((..((..((..((....((..((..((..((..((....((..((..((..((..((..((....((..((..((..((..((..((....((..((..((..((..((..((......))..))..))..))..))..))))..))..))..))..))..))))..))..))..))..))..))))..))..))..))..))))..))..))..))..))))..))..))..))))..))..))..)))..))..))))..))..)))..))))..))))..)
>eteV2_75.txt	AAGAGAGGGAAACAAGCAGGGGGAAAGCCGAAACUAGGGCAAAACGGAAACUGCGAAACAGCCCAAAGUAAAAAA	......(((......((((..(....(((........)))....).....)))).......)))...........
>eteV2_76.txt	GCCUCGAAGGAAGCGGGAGACAUCCAAGCCCAGGCCAACUCGUUAGAGCCCAGGGAAACCGCUAAAAGCACGAAAGUAGGGACCGUUAGGUGAGGCCAGCUCGAGUCGAAAGACGGCACCAAUAGGCGGAAACCGGGGAGACCAGCCACAGAAAUGUAAGAGCAGCGCAACGGGACACCGGCCAGGGAGACCGCCGAAGGCGCGAAAGCAGGCGACGAAAGUCUAGCGCAGUCCAAGAGGAAACUCGCCACGGAAACGGAGAAACUCGCAAGUGCAGGCGCCGAAAGGCUAGGACAUGGGAAGCUGAAAAGCCGGACCGAAAGGGCAGAAUGCGGACCACCACCGAGGGAAACCUGACCCAAGGGCAAUCCGAUAGGACGCAGGGACACCGGC	(((((....)).((((((....)))..((((.((((..(((....)))(((.((....))(((...)))((....)).)))(((....)))..)))).((((..(((....)))(((.((....))(((...)))((....)).)))(((....)))..)))).((((..(((....)))(((.((....))(((...)))((....)).)))(((....)))..)))).((((..(((....)))(((.((....))(((...)))((....)).)))(((....)))..)))).((((..(((....)))(((.((....))(((...)))((....)).)))(((....)))..)))).))))..(((....)))))).((....)))))
>eteV2_77.txt	GAGUAGACGUCGUGUAGCAUAAGCUGUCCGGAGGCGCGGAGCGCUAAGGCGCAGCCCACAGUCCGGUGGGAACGGGCCUCGCGUCAAAAGAGGGAGAGAGUGGAG	.....(((((((.(((((....)))).)))(((((.((..((((....))))..(((((......)))))..)).))))))))))....................
>eteV2_78.txt	GGGACGCAGGGGGGAUGUAAAGCGACAGCGAGGGCCAAGUGGAGCCAGACCAAUACCGAGCGCGAUCAACGGACGGCAACUGAUAUCAAGCGGGAUGAUUACCAAGAGGCAUACCAAUAGCGGGAAGGGGCGGGAGCAAGGGAAACCGGGACAAGGGCGAGAAUGAGGCAGGAGACUAGAGGCACCACGAACUGAGAUGGACCGCGACCAACGGACGGCGACCAAUAGCAACAAGGACCGAAGCCGAAAGGGGGACUGAAAUGGGGCGGGAGCGAGAGCAGGGACC	((..(((..((((..((....((..((((....))....))..))))..))....))..))((..((..((..((((..((....((..((((..((....((....))))..))....))..))))..))((..((..((....))((..((((..((....((..((((....))....))..))))..))....))..))))..))..))..))((..((....((..((((..((....((....))))..))....))..))))..))))..))..)..))
>eteV2_79.txt	AAACAACAUGGGAGGGUAAUAGGAAACGAAGGCUGCAUCGUCAACACCCAGGCAAUAAAGCUCGAAGGAGUGCGCCCGAGGACAGGAAUAAAUAAAAUAGA	......(.((((.((((....(...((((.(....).))))...)))))..((......((((....)))))).)))).).....................
>eteV2_80.txt	GGAAAGGCGUGAACGCACAAAAGUUGGAAAAAGCCCAAUUCUGGCACGCUGGAGUGGCGAAAAUUGCGAAGGCGUGUAUACUGGAGACGCGAAGCUGCAAAUGCUGGAGCCCCGAAGGCGGGAUGGCCGAGCGGCGAGCGGGAACGGGGACGUGCACAGGACCCUUGAACUGAGGGAAAACUCCUGCCGAAGCACGAUAUACCCCGGAAAACCUGCGAAAAGCUGCGAAAAGGCCGGAAGACUGCCGAAAAGGGGCGACGACAGCAGAAAAGCGGCGAAAAGCGUCGCAAACAGUGGAAAAGCGCCGAAAAGCAAUGUCAGGUCACGAGGACAGCGCAGGACAGAAGAUAAGGCUUGUAAACGACUGAAAAGUGCGGAAAGACGCUGGGACGACAA	(....(((((...(((((...(((((....(((((...(((((...(((((..(((((....(((((...(((((...(((((..(((((...(((((...(((((..(((((...(((((..(((((..(((((..(((((..(((((.(((((.((((((((((.....))))).....))))).....))))).....))))).....))))).....))))).....))))).....))))).....))))).....))))).....))))).....))))).....))))).....))))).....))))).....))))).....))))).....))))).....))))).....))))).....))))).....)))))....).....
>eteV2_81.txt	CGAAGACCGACAGACUAGCGCAACACCACAUCGGUGCGGGUCGAAGACACCGGCGCGGGCACAGGAUGAGGCGCGAGAGCAGCCCACCGGACCAGGAGGAUGGAAACACCCCGGGCGUGGCGAUAGUACCGACCCAAGGAUCCGUGACCCGUCUGCCCACAGCGACAUACGGUCCCGUAGUCCUGCCUGCCCCUGAGGGUGCGAGGAGGGGGUC	....((((..(((((..((((..((((.....))))((((((...))).)))))))((((((.((.((.(((((....)).)))))))(((((.((.((.((....))))))(((((.(((....)).))).)))..)).)))))).))))))))(((.(((.(((.((((....))))))))))((((((((...))).)).))).)))))))
>eteV2_82.txt	AAAGGUCCCGAGAGGGACCGCCGCGAAAGCGGCCAGAUUGCAGAAUCUGGAUGCUCGAGCAUCGAAUGCGGAGGUAUUCGGACCGACCGGUCCCUGCCUUGUGGCAGACCGCGGAACCGUGGUACAGGGGAGACCCUGGAAGAGCGCACUCUUCGCCCCGAUGGGGGCGGUGCCGAAAGGCGCCGCAUGGACACAUGCGCUGGGGAAACCCAGC	...((((((....))))))(((((....)))))((((((....))))))(((((....)))))((((((....))))))(((((....)))))(((((....)))))((((((....)))))).(((((....)))))((((((....))))))(((((....)))))((((((....))))))(((((....)))))((((((....))))))
>eteV2_83.txt	AAAGGACGGAGGCACGGAGACGGGGAAACCAGCCAGGGAGCAGAAGCGAGAUAUCACCCACCCAGCAGAAGCGAGAAAUCAGGGAGCCAGGGACACCGCAAGAGCAGGCACUGUAAAGC	.....((((.(((.((....))((....)).))).(((.((....))((....)).))).(((.((....))((....)).))).(((.((....))((....)).))).)))).....
>eteV2_84.txt	CUCAAGGGACGCCUCGAUAGAGGGCCAUAACCUGCUCAAAUGCUACCUGCAGAGCCACGAUGAAGUGAAGGUGCCGCGACUCCCAAAUUUUCUCACACUCAGCA	.....((((((((((....)))(((....((((((((...(((.....)))))))(((......))).))))))))))..))))....................
>eteV2_85.txt	GGGCGGUACGGCGCCAGGGGUACCGAAAAGGACCGAACAGGAGCGAACAGCAGCGAUAAGCAGGGAAAACCAACCCCGGCGGCGAACGCAGCGCCACCGAAAAGGACCGAAGAGGAGCGACAAGCAGGGAUAACCAGGGAAGACCAGGCGCACGGGAAGACCGAGGAUCACCGAAAAGGGCCGAGCAGGAGCGUGAAGCAGCGAGAAGCAGGGAGCACCAGAUCUAGCUAAAUAAGCACUGAGCCGGAAAACGACCGAGAAGGACCGAAAAGGAGAGAAAAUCAGCAAGCAGCACUCAGAGGCGAAAAGCCAGCACGAGCGUAAGGCAGGGAAUACCAAGGAAAACUACGGAAAACGGCGGAAAACGACGUGCAGGCGUCGUGCCGCCC	(((((((((((((((.(((((.((.....)).((.....)).((.....)).((.....)).((.....)).))))).(((.....))).(((((.((.....)).((.....)).((.....)).((.....)).((.....)).))))).(((.....))).(((((.((.....)).((.....)).((.....)).((.....)).((.....)).))))).(((.....))).(((((.((.....)).((.....)).((.....)).((.....)).((.....)).))))).(((.....))).(((((.((.....)).((.....)).((.....)).((.....)).((.....)).))))).)))))))))))))))
>eteV2_86.txt	AAGCAAACUCCACCGCAGGCAGUCGUAAGACAGGGAGCUGAUAAGCAGGCACUCGAAGGAGACGCACCCGAUAGGGAGUCGAAAAAGACAGCGAGCCACCCAGCCAGGAUACAGCGGACGAGGAAGGGAGCCGAAGCAUGAGCGAAAGAUAGGCAGGGAACCGAUAGGUGGCGAUAGCCGGCGAACGCCCCCACCCACAGGCCAGGAUACAGCGAGGGAGGCAGACAGACGAAGCCCAGUGGCAGUCAGGGGAUACCCAGUCAAGUGAGAACUAGCCAGGAGCAAUCCACCCACCCGAGGAAACUCUAGAACACUAAGUCGGAAGACGGGACGCAGGCCGAACUCGAGGAGGAAAAAG	.......((((.((((.(((.(((....))).(((.(((....))).(((.(((....))).(((.(((....))).(((......))).))).))).))).))).(....).)))).((((...(((.(((...((....))........))).(((.(((....)))(((....)))(((....)))))).)))...((((.(....).(((.(((.(((.(((.(((...(((....))).))).(((....))).))).(((....))).))).(((....))).))).((((((....)))(((....))).(((....)))))).))).))))...)))).)))).......
>eteV2_87.txt	AAAAACGCCGCUUAAUGGGAGGAAGAGAAGAAGAAUAAGACAAGGCGAAGGGAAACCAGACCGUAAGGAAGAUGAGGCCAAAAAAACCGGCGGCGUACUA	....((((((((....((..(...................)..(((...((....))...((....))........))).......))))))))))....
>eteV2_88.txt	CUUUCUCCGCACCAUGGAAACGGCGUAGACGGAGUCCA	....(((((((((.((....))).)).).)))))....
>eteV2_89.txt	GAACAACGACGGACUGACAAAGAGGACCGGAAGGCUGACAAAGAGGGAUGGAUACAGACUGACAAAGAGGGACGCGAGAAAUAUUAAAGACUACACC	......((.((..((..(...(.((.((....))))..)...(.((..((....))..))..)...).))..)))).....................
>eteV2_90.txt	True	10	GCGAGAGCAAGGAAGGAAGGACGCGACGAACCGAGCGGAAGGGUGUUAACCCAGCGGAGUCCUGUGUCCCGGGCGGCGGGCGGAUACGCCCAUCCGGGCGGACCAUAGGCGGACGGAGUCCUAGACUAGUUACCCUGGCGUCCCAUCGGGGCGGUGUGUUACCCCGUACCCCGGCGUACAGCGUUCCGCACGCAAACCCAGAAUGAGAGGCCGAGGAGCCGAGUCUCCGAGGAGUGCAUGUCCUCCGUGUAGGCGUACGGCGGAAGUUUCCCCAAGGAGGCGCUCCCAUGUGUCCCUGUCCGGAGAGUAUGCACACGAUGGAUCGAUGGCACGAUGGCGCGAUAUUCGCCACAGGAGUGGAAAGGGACGGAAAGGAGGGGACGAACGAACAAGGGCAACC	((....))..(...(...(..(.(..(...(((.(((...((((....)))).((((((.((((((.((((((.((((((.((((((((((.((((((.(((((.((((.((((..((((...)))).))).)))))).))))).)))))).)))))))).)))))).)))))).)))))).))))))).)))...(((.(((((.(..((((.(..((((.(..((((.(..(((((((.((((((.(((((.((((((.(((.((((((....))))))..)))).)))).))))).)))))).)))))))).)..)))).)..)))).)..)))).)..))))).((((....))))...))).)))...)..).)..)...)...)..((....))	((....))..(...(...(..(.(..(...(((.(((...((((....)))).((((((.((((((.((((((.((((((.((((((((((.((((((.(((((.((((.((((..((((...)))).))).)))))).))))).)))))).)))))))).)))))).)))))).)))))).))))))).)))...(((.(((((.(..((((.(..((((.(..((((.(..(((((((.((((((.(((((.((((((.(((.((((((....))))))..)))).)))).))))).)))))).)))))))).)..)))).)..)))).)..)))).)..))))).((((....))))...))).)))...)..).)..)...)...)..((....))
>eteV2_91.txt	AGGAGGGGCAAAAAUCAGCGCGGGGGGAGAAAGGGAACAGAGUGCGGGAAUAGAUAGUGAAAAAACCUGAAGAAGGUGAAUAGACGAACCGAGGGAGAGAACGACGAAAUAGGAGGAGGGAGGGAAAGCGGAGACGACCCCGAAAAGGCGAAGAUGACGGGACGCGCGAGAGGAAAGCCACCAGGAACGGAAGGAGGAGAGUUAAGCACGACGAGAAUAGGAACUGGGAAGGAGAGGGGGAUAAGUGCGCGACGCGCACACCGACCGAAAAAAUGAACCGAGGCAAGAUAGAGGACCGCGCAAGCGAAGGGGAAAAGGCAAAUAACGAGGACCCUUCUAGGGACAAACCGCACUCAAAAGAGACGCCAAGCACACAAACGAAUCUAGCGCCCUGACUA	((..(((((........(.((..((.(.....(....).((((((((.........((......((((.....))))......))...((..((.......(..(......)..)..((..((.....((....)).((((.....(((.....(..((.(...).))..).....))).((((...(.......(..(.((...)).)..).......)...))))........)))).....((((((...)))))).))..))...........))..)).........(..((((....))((((((.....(........).....))))))..))..)...))))))))........).))..)).).....(.......).)))))..)).
>eteV2_92.txt	AGAUUAAGGACCACGGAUACGAGCAAAGCAACGGCCAGCACCAGGGAAACCAGCAAAGCACAGGGCACCACCACGGAUACGAGCAAAGCAUAGGGGGAGAGAU	.......((.((.((....)).((...))...)))).((.((.((....)).((...))...)))).((.((.((....)).((...))...)))).......
>eteV2_93.txt	CUAUAUAACCACCCCGGCCAGUGGGUCAGGCCUGAAAAGGUAGCGUGGAGACACGGGGGUGGGACGGGGUGCCACACCGAGCGGAGACCGCAAGCCCUAAGGGCCCGGAAAAAGUG	........(((((((((((....))))..((((....))))..((((....)))))))))))..(((((((...))))..((((...))))..((((...))))))).........
>eteV2_94.txt	GCCAAGCGGCCCGAAAAUGACCCGACGGGUUAAGGGCAAGGGGGUAAUGCAAAGCAACCGCGCGAGAAGGCCGCAAGGCCGCAAUCGUGAACCCGACGCAAGCUGGUGGAAAAUGCACGAAGGUGCAGGAGAACACGCUACGGGACGAAGUUCCUCUCCGAUGGAGAGACCGCGCGAGGACAAGGACGAUGAUGCCGGAAGGCAGAGAGGACGGACAGCGGGCAAACCCAAGCGGUCGAAGUAGUCAGUACCGGUACUCUGAAAUACGCGGCGGAAACAUAUGUCAUCAGGACACGCCAAAGCGAAGAGGCACGAGAAAGGACCUGGGAACCCGGGUGAGGCCCAGUGGAGGUGCAAAGUACCAAGCCCCGAAAGUGCACCGGAUAGGC	(((..(((((((.....((((((...)))))).))))..((((((..(((...)))))).(((((...((((....))))....)))))..)))..)))..(((((((.....(((((....)))))......)))((((((((((...)))))(((((...)))))((((((((..(..(..(..(..(..((((....))))..).)..))..).))(((....)))..))))))...))))))))).(((((.((((......(((((((........((((.....))))))))...))).))))((((......((((((((....))))))..(((((...)).(((((...)))))..)))))....)))))))))...)))
>eteV2_95.txt	GACGGGCGGCGGAGCAAUAGCUCCGGUUCGAUGGAACCGCCCCGGUGGCUAAUGUCACGGGAGAUCCCUCCCCGGGCCUGGA	..(((((((((((((....)))))(((((....))))))))((((((((....)))))(((((....)))))))))))))..
>eteV2_96.txt	GGGACGACCGAGAGGAGCGCACGACACGCAAAGCGGAGGAGGAGCGAAGGACGUAAGGACAGGAGGAAACGACGAUGAGGGGAACCAGGGACCAGGGGACGAGCGGAAGCAAGGAAGGACAGCCACAGGCGAGGACGAUCCAGGGAGGAAACGACAGGAGGAAACGACGAAAAGUGAAGACGAGGACCAAGCGACAACCAAUAGGAAGCCAGGACAGGUAAGACCGAGGACGAGGCAACGACGAGAGGAGGGGACGAAAGGACAAGAAGCGUAGGCAAGGAGCAACCGACGAGCGAAAGCGAGCCACGACACGGGAACCGGAGGAGGAGGCGAGGACGAAAGGACAGGAGGAGACGACGAAAAGGGAUACCAAGGAGG	((..(..((....))..(((.(..(.(((...)))..)..)..)))..(..(....)..).(..(....)..).....((....))..)..))..((..(..((....))..(((.(..(.(((...)))..)..)..)))..(..(....)..).(..(....)..).....((....))..)..))..((..(..((....))..(((.(..(.(((...)))..)..)..)))..(..(....)..).(..(....)..).....((....))..)..))..((..(..((....))..(((.(..(.(((...)))..)..)..)))..(..(....)..).(..(....)..).....((....))..)..))
>eteV2_97.txt	GAGUGGAGAGGCGAAAUGGCCGAAAAGGGCCAGUCUCGGCCGAAGCUCGAAAAGAGCGGCCCCGGACCGGAAACGGCGGACGCGAAGCUCGGGACCGGAAAAACGGUGAGCGGCGAUCGGAGAACGAGCCCGACCGAAAGGCGACUGUUAAAGCCGAUGCGAGAAAGCAGGCGGAGGGAACACCCCCCCGAAAGGGAGGCGCGAAAACCACCGAAAAAGGGGGGCGAGAAGCCGGGCAACCAACGCGGGAAAAACGGGAAGAACCGGCGAAAAGUGAAGGGCACGUAACGUGCCCGGAAAAACCGCGUGAAAAAGCGCCGAAAUACAGGAAUGCGGAACAUGACAAAGGGCACAGGGAGAGUGAAAACCGGAAACGCCAGGGGGACCCUGGACCUGGCGC	(.(((..(((((....(((((......))))))))))((((...((((.....))))))))(((..(((....)))))).(((...((((...((((......))))))))(((..(((.....))))))((.((....)))).((((....(((..(((......))))))((.((.....))))(((....))).(((((.....((.((......))))(((.....)))((....)).((((((......(((......)))((.....))...(((((((...))))))).......))))))......))))).....))))....)))...)))..)...(.((.((((....((....))((....))((((((...)))))).)))))).)
>eteV2_98.txt	AAACUGAGACGAAGUCUGAGCCCACAGGGCAAGCCGAAACGGCCAGGAAUAGAAGCGCACGAAACGUGGAACCGAAACGGUGUUGGGAGACCCACGCGAAAAAAAGCCGCAGUAACUGCAAGUGCCAAGCACGACGGGAAACCCGGGCGAAAAAAACGGGACCGAAGGUCGACCUCAAGGAGGAAGGGCAAAGCCCCCGAAA	...(((((((...))))..((((...))))..((((...)))))))........(((((((...))))..((((...))))..((((...)))))))........(((((((...))))..((((...))))..((((...)))))))........(((((((...))))..((((...))))..((((...)))))))...
